# Supplementary material for: (Z)-3-({[3-Meth­oxy-5-(tri­fluoro­meth­yl)phen­yl]imino}meth­yl)benzene-1,2-diol
Source: Acta Crystallogr E Crystallogr Commun. 2019 Mar 26;75(Pt 4):470–4. doi: 10.1107/S2056989019003220 (PMC6509687; doi:10.1107/S2056989019003220)
Supplement: Supplementary file 1 [file e-75-00470-sup1.cif]

##############################################################################
#                                                                            #
# This CIF contains the data in a paper accepted for publication in          #
# Acta Crystallographica Section E. It conforms to the requirements of       #
# Notes for Authors for Acta Crystallographica Section E, and has been       #
# peer reviewed under the auspices of the IUCr Commission on Journals.       #
#                                                                            #
# Full details of the Crystallographic Information File format               #
# are given in the paper "The Crystallographic Information File (CIF):       #
# a New Standard Archive File for Crystallography" by S. R. Hall, F. H.      #
# Allen and I. D. Brown [Acta Cryst. (1991), A47, 655-685].                  #
#                                                                            #
# The current version of the core CIF dictionary is obtainable from          #
# ftp://ftp.iucr.org/pub/cif_core.dic.                                       #
#                                                                            #
# Software is freely available for graphical display of the structure(s)     #
# in this CIF. For information consult the CIF software page                 #
# http://www.iucr.org/resources/cif/software.                                #
#                                                                            #
# This file may be used for bona fide research purposes within the           #
# scientific community so long as proper attribution is given to the journal # 
# article from which it was obtained.                                        #
#                                                                            #
##############################################################################
data_I
_audit_creation_method     'SHELXL-2018/3'
_database_code_depnum_ccdc_archive     'CCDC 1892713'
_chemical_name_systematic
;\
(<i>Z</i>)-3-({[3-Methoxy-5-(trifluoromethyl)phenyl]imino}methyl)benzene-\
1,2-diol
;
_chemical_name_common     ?
_chemical_formula_moiety     'C15 H12 F3 N O3'
_chemical_formula_sum     'C15 H12 F3 N O3'
_chemical_formula_iupac     'C15 H12 F3 N O3'
_chemical_formula_weight     311.26
_chemical_melting_point     ?
_chemical_absolute_configuration     ?
_space_group_crystal_system     orthorhombic
_space_group_name_H-M_alt     'P n a 21'
_space_group_name_Hall     'P 2c -2n'
loop_
    _space_group_symop_operation_xyz
    'x, y, z'
    '-x, -y, z+1/2'
    'x+1/2, -y+1/2, z'
    '-x+1/2, y+1/2, z+1/2'
_cell_length_a     30.790(3)
_cell_length_b     9.0703(6)
_cell_length_c     4.8579(3)
_cell_angle_alpha     90
_cell_angle_beta     90
_cell_angle_gamma     90
_cell_volume     1356.69(17)
_cell_formula_units_Z     4
_cell_measurement_reflns_used     5897
_cell_measurement_theta_min     2.24
_cell_measurement_theta_max     27.03
_cell_measurement_temperature     296(2)
_exptl_crystal_description     'prism'
_exptl_crystal_colour     'red'
_exptl_crystal_size_max     0.790
_exptl_crystal_size_mid     0.317
_exptl_crystal_size_min     0.050
_exptl_crystal_density_diffrn     1.524
_exptl_crystal_density_meas     ?
_exptl_crystal_density_method     ?
_exptl_crystal_F_000     640
_exptl_absorpt_coefficient_mu     0.133
_exptl_absorpt_correction_type     integration
_exptl_absorpt_process_details
;
(X-RED32; Stoe & Cie, 2002)
;
_exptl_absorpt_correction_T_min     0.9568
_exptl_absorpt_correction_T_max     0.9948
_diffrn_ambient_temperature     296(2)
_diffrn_source     'sealed X-ray tube, 12 x 0.4 mm long-fine focus'
_diffrn_source_power     2.25
_diffrn_source_voltage     50
_diffrn_source_current     45
_diffrn_radiation_type     'Mo K\a'
_diffrn_radiation_wavelength     0.71073
_diffrn_radiation_monochromator     'plane graphite'
_diffrn_measurement_device_type     'Stoe IPDS 2'
_diffrn_measurement_device     '2-circle goniometer'
_diffrn_measurement_method     'rotation method'
_diffrn_detector     'image plate (34 cm diameter)'
_diffrn_detector_area_resol_mean     6.67
_diffrn_reflns_number     7150
_diffrn_reflns_av_R_equivalents     0.0994
_diffrn_reflns_av_unetI/netI     0.1166
_diffrn_reflns_theta_min     2.341
_diffrn_reflns_theta_max     25.031
_diffrn_reflns_theta_full     25.031
_diffrn_measured_fraction_theta_max     0.991
_diffrn_measured_fraction_theta_full     0.991
_diffrn_reflns_limit_h_min     -30
_diffrn_reflns_limit_h_max     36
_diffrn_reflns_limit_k_min     -10
_diffrn_reflns_limit_k_max     10
_diffrn_reflns_limit_l_min     -4
_diffrn_reflns_limit_l_max     5
_refine_special_details
;
 Refined as a 2-component inversion twin.
;
_reflns_number_total     2140
_reflns_number_gt     1110
_reflns_threshold_expression     'I > 2\s(I)'
_refine_ls_structure_factor_coef     Fsqd
_refine_ls_matrix_type     full
_refine_ls_R_factor_all     0.1310
_refine_ls_R_factor_gt     0.0621
_refine_ls_wR_factor_gt     0.0744
_refine_ls_wR_factor_ref     0.0877
_refine_ls_goodness_of_fit_ref     0.950
_refine_ls_restrained_S_all     0.975
_refine_ls_number_reflns     2140
_refine_ls_number_parameters     231
_refine_ls_number_restraints     73
_refine_ls_hydrogen_treatment     constr
_refine_ls_weighting_scheme     calc
_refine_ls_weighting_details
                      'w=1/[\s^2^(Fo^2^)+(0.0144P)^2^] where P=(Fo^2^+2Fc^2^)/3'
_atom_sites_solution_hydrogens     geom
_atom_sites_solution_primary     ?
_atom_sites_solution_secondary     ?
_refine_ls_shift/su_max     0.000
_refine_ls_shift/su_mean     0.000
_refine_diff_density_max     0.142
_refine_diff_density_min     -0.164
_refine_ls_extinction_method     none
_refine_ls_extinction_coef     .
_refine_ls_abs_structure_details
;
 Refined as an inversion twin.
;
_refine_ls_abs_structure_Flack     3(3)
loop_
    _atom_type_symbol
    _atom_type_description
    _atom_type_scat_dispersion_real
    _atom_type_scat_dispersion_imag
    _atom_type_scat_source
    'C' 'C' 0.0033 0.0016
                         'International Tables Vol C Tables 4.2.6.8 and 6.1.1.4'
    'H' 'H' 0.0000 0.0000
                         'International Tables Vol C Tables 4.2.6.8 and 6.1.1.4'
    'O' 'O' 0.0106 0.0060
                         'International Tables Vol C Tables 4.2.6.8 and 6.1.1.4'
    'N' 'N' 0.0061 0.0033
                         'International Tables Vol C Tables 4.2.6.8 and 6.1.1.4'
    'F' 'F' 0.0171 0.0103
                         'International Tables Vol C Tables 4.2.6.8 and 6.1.1.4'
_computing_data_collection
;
X-AREA (Stoe & Cie, 2002)
;
_computing_cell_refinement
;
X-AREA (Stoe & Cie, 2002)
;
_computing_data_reduction
;
X-RED32 (Stoe & Cie, 2002)
;
_computing_structure_solution
;
SHELXT2018 (Sheldrick, 2015a)
;
_computing_structure_refinement
;
SHELXL2018 (Sheldrick, 2015b)
;
_computing_molecular_graphics
;
Mercury (Macrae <i>et al.</i>,  2006)
;
_computing_publication_material
;
SHELXL2018 (Sheldrick, 2015b), WinGX (Farrugia, 2012) and PLATON
(Spek, 2009)
;
loop_
    _atom_site_type_symbol
    _atom_site_label
    _atom_site_fract_x
    _atom_site_fract_y
    _atom_site_fract_z
    _atom_site_U_iso_or_equiv
    _atom_site_adp_type
    _atom_site_calc_flag
    _atom_site_occupancy
    _atom_site_disorder_assembly
    _atom_site_disorder_group
    F F1A -0.2587(3) -0.7222(12) -0.112(3) 0.109(3) Uani d 0.578(8) A 1
    F F2A -0.2437(3) -0.4973(12) -0.058(4) 0.110(3) Uani d 0.578(8) A 1
    F F3A -0.2630(4) -0.6345(18) 0.281(3) 0.117(4) Uani d 0.578(8) A 1
    F F1B -0.2486(5) -0.605(3) -0.165(4) 0.115(4) Uani d 0.422(8) A 2
    F F2B -0.2558(4) -0.4953(17) 0.212(5) 0.111(4) Uani d 0.422(8) A 2
    F F3B -0.2668(6) -0.7256(19) 0.191(5) 0.112(4) Uani d 0.422(8) A 2
    O O1 -0.48182(12) -0.0397(5) -1.1221(12) 0.0559(13) Uani d 1 . .
    H H1 -0.488061 0.002147 -1.266405 0.084 Uiso calc 1 . .
    O O2 -0.45187(14) -0.2219(5) -0.7485(11) 0.0566(13) Uani d 1 . .
    H H2 -0.439356 -0.273123 -0.634283 0.085 Uiso calc 1 . .
    O O3 -0.42289(17) -0.6770(5) 0.2365(12) 0.0675(15) Uani d 1 . .
    N N1 -0.38682(18) -0.3355(6) -0.4892(13) 0.0462(15) Uani d 1 . .
    C C13 -0.4043(2) -0.5057(6) -0.1300(19) 0.0429(18) Uani d 1 . .
    H H13 -0.433339 -0.485521 -0.165359 0.051 Uiso calc 1 . .
    C C8 -0.3718(2) -0.4343(7) -0.2864(14) 0.0422(17) Uani d 1 . .
    C C2 -0.4376(2) -0.0449(7) -1.0943(16) 0.0444(18) Uani d 1 . .
    C C12 -0.3936(2) -0.6048(7) 0.0740(16) 0.050(2) Uani d 1 . .
    C C1 -0.4223(2) -0.1434(7) -0.8926(14) 0.0383(17) Uani d 1 . .
    C C6 -0.37787(19) -0.1545(7) -0.8426(13) 0.0367(17) Uani d 1 . .
    C C7 -0.3617(2) -0.2539(7) -0.6293(16) 0.0453(18) Uani d 1 . .
    H H7 -0.331950 -0.257523 -0.595114 0.054 Uiso calc 1 . .
    C C10 -0.3189(2) -0.5665(8) -0.0246(15) 0.0475(19) Uani d 1 . .
    C C5 -0.3498(2) -0.0686(7) -0.9968(15) 0.0477(19) Uani d 1 . .
    H H5 -0.320085 -0.075095 -0.962902 0.057 Uiso calc 1 . .
    C C11 -0.3506(3) -0.6359(7) 0.1267(16) 0.056(2) Uani d 1 . .
    H H11 -0.343162 -0.703200 0.263109 0.067 Uiso calc 1 . .
    C C9 -0.3286(2) -0.4645(7) -0.2283(15) 0.051(2) Uani d 1 . .
    H H9 -0.306471 -0.417196 -0.324352 0.061 Uiso calc 1 . .
    C C3 -0.4091(2) 0.0371(7) -1.2431(17) 0.054(2) Uani d 1 . .
    H H3 -0.419422 0.101663 -1.376554 0.065 Uiso calc 1 . .
    C C4 -0.3642(2) 0.0258(7) -1.1982(16) 0.053(2) Uani d 1 . .
    H H4 -0.344674 0.080776 -1.302170 0.064 Uiso calc 1 . .
    C C15 -0.2733(3) -0.5977(14) 0.035(2) 0.088(3) Uani d 1 . .
    C C14 -0.4674(2) -0.6454(10) 0.189(2) 0.087(3) Uani d 1 . .
    H H14A -0.475930 -0.685003 0.013742 0.130 Uiso calc 1 . .
    H H14B -0.471687 -0.540545 0.188861 0.130 Uiso calc 1 . .
    H H14C -0.484666 -0.689170 0.331567 0.130 Uiso calc 1 . .
loop_
    _atom_site_aniso_label
    _atom_site_aniso_U_11
    _atom_site_aniso_U_22
    _atom_site_aniso_U_33
    _atom_site_aniso_U_12
    _atom_site_aniso_U_13
    _atom_site_aniso_U_23
    F1A 0.078(5) 0.107(7) 0.142(8) 0.048(5) -0.008(6) -0.030(8)
    F2A 0.055(5) 0.125(7) 0.148(9) 0.008(6) -0.018(6) 0.015(8)
    F3A 0.080(5) 0.155(10) 0.116(8) 0.043(8) -0.034(6) 0.014(8)
    F1B 0.074(6) 0.138(9) 0.133(9) 0.034(8) -0.001(7) 0.003(9)
    F2B 0.059(6) 0.136(8) 0.138(8) 0.018(7) -0.034(7) -0.017(9)
    F3B 0.087(6) 0.118(9) 0.132(9) 0.042(7) -0.029(8) 0.010(9)
    O1 0.041(3) 0.075(4) 0.051(3) 0.014(2) -0.006(3) 0.009(3)
    O2 0.043(3) 0.067(3) 0.060(4) 0.002(2) 0.003(3) 0.012(3)
    O3 0.072(4) 0.067(3) 0.063(4) -0.011(3) 0.002(4) 0.012(3)
    N1 0.045(3) 0.049(3) 0.044(4) 0.009(3) -0.004(3) 0.000(3)
    C13 0.042(4) 0.037(4) 0.050(5) 0.005(3) -0.009(4) 0.000(4)
    C8 0.042(4) 0.052(4) 0.032(5) 0.001(3) -0.006(4) -0.003(4)
    C2 0.039(4) 0.047(4) 0.047(5) 0.013(3) 0.004(4) -0.004(4)
    C12 0.046(5) 0.049(4) 0.057(6) 0.002(3) 0.000(5) 0.002(4)
    C1 0.035(4) 0.044(4) 0.036(4) 0.002(3) 0.004(4) 0.002(3)
    C6 0.040(4) 0.036(4) 0.034(5) -0.001(3) -0.002(4) 0.000(4)
    C7 0.030(3) 0.055(4) 0.051(5) 0.000(3) -0.004(4) -0.004(4)
    C10 0.048(5) 0.053(4) 0.042(5) 0.016(4) -0.003(4) -0.005(4)
    C5 0.045(5) 0.050(4) 0.048(5) -0.008(4) -0.007(4) 0.000(4)
    C11 0.077(6) 0.042(4) 0.049(5) 0.009(4) -0.005(5) -0.002(4)
    C9 0.053(4) 0.051(4) 0.048(5) 0.007(3) 0.005(5) -0.001(4)
    C3 0.061(5) 0.049(4) 0.051(5) 0.009(4) -0.002(5) 0.007(4)
    C4 0.056(5) 0.052(4) 0.052(6) -0.011(3) 0.008(5) 0.006(4)
    C15 0.070(7) 0.136(10) 0.059(7) 0.044(6) -0.004(7) 0.029(7)
    C14 0.051(5) 0.113(7) 0.096(9) -0.017(5) 0.008(6) 0.026(6)
_geom_special_details
;
 All esds (except the esd in the dihedral angle between two l.s. planes)
 are estimated using the full covariance matrix.  The cell esds are taken
 into account individually in the estimation of esds in distances, angles
 and torsion angles; correlations between esds in cell parameters are only
 used when they are defined by crystal symmetry.  An approximate (isotropic)
 treatment of cell esds is used for estimating esds involving l.s. planes.
;
loop_
    _geom_bond_atom_site_label_1
    _geom_bond_atom_site_label_2
    _geom_bond_site_symmetry_2
    _geom_bond_distance
    _geom_bond_publ_flag
    F1A C15 . 1.410(14) ?
    F2A C15 . 1.364(14) ?
    F3A C15 . 1.282(15) ?
    F1B C15 . 1.236(19) ?
    F2B C15 . 1.375(19) ?
    F3B C15 . 1.40(2) ?
    O1 C2 . 1.368(6) y
    O1 H1 . 0.8200 ?
    O2 C1 . 1.350(7) y
    O2 H2 . 0.8200 ?
    O3 C12 . 1.366(8) ?
    O3 C14 . 1.419(8) ?
    N1 C7 . 1.269(8) y
    N1 C8 . 1.409(8) y
    C13 C12 . 1.377(9) ?
    C13 C8 . 1.412(9) ?
    C13 H13 . 0.9300 ?
    C8 C9 . 1.389(8) ?
    C2 C3 . 1.360(9) ?
    C2 C1 . 1.407(9) ?
    C12 C11 . 1.377(9) ?
    C1 C6 . 1.394(8) y
    C6 C5 . 1.385(8) y
    C6 C7 . 1.462(9) y
    C7 H7 . 0.9300 ?
    C10 C11 . 1.376(9) ?
    C10 C9 . 1.387(8) ?
    C10 C15 . 1.462(10) ?
    C5 C4 . 1.374(9) ?
    C5 H5 . 0.9300 ?
    C11 H11 . 0.9300 ?
    C9 H9 . 0.9300 ?
    C3 C4 . 1.403(9) ?
    C3 H3 . 0.9300 ?
    C4 H4 . 0.9300 ?
    C14 H14A . 0.9600 ?
    C14 H14B . 0.9600 ?
    C14 H14C . 0.9600 ?
loop_
    _geom_angle_atom_site_label_1
    _geom_angle_atom_site_label_2
    _geom_angle_atom_site_label_3
    _geom_angle_site_symmetry_1
    _geom_angle_site_symmetry_3
    _geom_angle
    _geom_angle_publ_flag
    C2 O1 H1 . . 109.5 ?
    C1 O2 H2 . . 109.5 ?
    C12 O3 C14 . . 116.5(6) y
    C7 N1 C8 . . 123.1(6) y
    C12 C13 C8 . . 121.2(6) ?
    C12 C13 H13 . . 119.4 ?
    C8 C13 H13 . . 119.4 ?
    C9 C8 N1 . . 125.6(7) y
    C9 C8 C13 . . 118.5(7) ?
    N1 C8 C13 . . 115.9(6) ?
    C3 C2 O1 . . 124.9(7) ?
    C3 C2 C1 . . 120.1(6) ?
    O1 C2 C1 . . 115.0(6) ?
    O3 C12 C11 . . 115.4(6) ?
    O3 C12 C13 . . 124.9(6) ?
    C11 C12 C13 . . 119.7(7) ?
    O2 C1 C6 . . 122.2(6) ?
    O2 C1 C2 . . 118.1(6) ?
    C6 C1 C2 . . 119.7(6) ?
    C5 C6 C1 . . 118.6(6) ?
    C5 C6 C7 . . 121.1(6) ?
    C1 C6 C7 . . 120.2(6) ?
    N1 C7 C6 . . 122.1(6) y
    N1 C7 H7 . . 119.0 ?
    C6 C7 H7 . . 119.0 ?
    C11 C10 C9 . . 122.2(7) ?
    C11 C10 C15 . . 119.2(8) ?
    C9 C10 C15 . . 118.5(8) ?
    C4 C5 C6 . . 122.2(7) ?
    C4 C5 H5 . . 118.9 ?
    C6 C5 H5 . . 118.9 ?
    C10 C11 C12 . . 119.3(7) ?
    C10 C11 H11 . . 120.3 ?
    C12 C11 H11 . . 120.3 ?
    C10 C9 C8 . . 118.9(7) ?
    C10 C9 H9 . . 120.6 ?
    C8 C9 H9 . . 120.6 ?
    C2 C3 C4 . . 120.9(7) ?
    C2 C3 H3 . . 119.5 ?
    C4 C3 H3 . . 119.5 ?
    C5 C4 C3 . . 118.4(7) ?
    C5 C4 H4 . . 120.8 ?
    C3 C4 H4 . . 120.8 ?
    F3A C15 F2A . . 108.6(13) ?
    F1B C15 F2B . . 106.8(16) ?
    F1B C15 F3B . . 107.0(14) ?
    F2B C15 F3B . . 99.5(14) ?
    F3A C15 F1A . . 100.6(11) ?
    F2A C15 F1A . . 98.8(11) ?
    F1B C15 C10 . . 116.4(12) ?
    F3A C15 C10 . . 118.3(10) ?
    F2A C15 C10 . . 116.5(9) ?
    F2B C15 C10 . . 111.7(10) ?
    F3B C15 C10 . . 113.9(13) ?
    F1A C15 C10 . . 111.1(10) ?
    O3 C14 H14A . . 109.5 ?
    O3 C14 H14B . . 109.5 ?
    H14A C14 H14B . . 109.5 ?
    O3 C14 H14C . . 109.5 ?
    H14A C14 H14C . . 109.5 ?
    H14B C14 H14C . . 109.5 ?
loop_
    _geom_torsion_atom_site_label_1
    _geom_torsion_atom_site_label_2
    _geom_torsion_atom_site_label_3
    _geom_torsion_atom_site_label_4
    _geom_torsion_site_symmetry_1
    _geom_torsion_site_symmetry_2
    _geom_torsion_site_symmetry_3
    _geom_torsion_site_symmetry_4
    _geom_torsion
    _geom_torsion_publ_flag
    C7 N1 C8 C9 . . . . -5.5(11) y
    C7 N1 C8 C13 . . . . 173.7(7) ?
    C12 C13 C8 C9 . . . . -0.8(11) ?
    C12 C13 C8 N1 . . . . 179.9(6) ?
    C14 O3 C12 C11 . . . . 179.2(7) ?
    C14 O3 C12 C13 . . . . -0.3(11) ?
    C8 C13 C12 O3 . . . . 179.1(7) ?
    C8 C13 C12 C11 . . . . -0.3(11) ?
    C3 C2 C1 O2 . . . . 179.6(7) ?
    O1 C2 C1 O2 . . . . 0.0(9) ?
    C3 C2 C1 C6 . . . . 1.1(11) ?
    O1 C2 C1 C6 . . . . -178.4(6) ?
    O2 C1 C6 C5 . . . . -179.1(6) ?
    C2 C1 C6 C5 . . . . -0.7(10) ?
    O2 C1 C6 C7 . . . . 0.3(10) ?
    C2 C1 C6 C7 . . . . 178.6(6) ?
    C8 N1 C7 C6 . . . . 178.7(6) ?
    C5 C6 C7 N1 . . . . -178.7(7) y
    C1 C6 C7 N1 . . . . 2.0(10) y
    C1 C6 C5 C4 . . . . -0.6(11) ?
    C7 C6 C5 C4 . . . . -179.9(6) ?
    C9 C10 C11 C12 . . . . 0.6(11) ?
    C15 C10 C11 C12 . . . . 178.9(8) ?
    O3 C12 C11 C10 . . . . -179.1(6) ?
    C13 C12 C11 C10 . . . . 0.5(11) ?
    C11 C10 C9 C8 . . . . -1.7(11) ?
    C15 C10 C9 C8 . . . . 180.0(8) ?
    N1 C8 C9 C10 . . . . -179.0(6) ?
    C13 C8 C9 C10 . . . . 1.7(11) ?
    O1 C2 C3 C4 . . . . 179.2(7) ?
    C1 C2 C3 C4 . . . . -0.2(12) ?
    C6 C5 C4 C3 . . . . 1.5(11) ?
    C2 C3 C4 C5 . . . . -1.0(12) ?
    C11 C10 C15 F1B . . . . 141.8(17) ?
    C9 C10 C15 F1B . . . . -40(2) ?
    C11 C10 C15 F3A . . . . -28.9(18) ?
    C9 C10 C15 F3A . . . . 149.5(13) ?
    C11 C10 C15 F2A . . . . -161.1(11) ?
    C9 C10 C15 F2A . . . . 17.3(17) ?
    C11 C10 C15 F2B . . . . -95.2(15) ?
    C9 C10 C15 F2B . . . . 83.2(14) ?
    C11 C10 C15 F3B . . . . 16.6(18) ?
    C9 C10 C15 F3B . . . . -165.0(13) ?
    C11 C10 C15 F1A . . . . 86.8(12) ?
    C9 C10 C15 F1A . . . . -94.9(13) ?
loop_
    _geom_hbond_atom_site_label_D
    _geom_hbond_atom_site_label_H
    _geom_hbond_atom_site_label_A
    _geom_hbond_site_symmetry_A
    _geom_hbond_distance_DH
    _geom_hbond_distance_HA
    _geom_hbond_distance_DA
    _geom_hbond_angle_DHA
    _geom_hbond_publ_flag
    O1 H1 O1 2_454 0.82 1.99 2.770(4) 158.5 yes
    O1 H1 O2 2_454 0.82 2.72 3.190(6) 118.1 yes
    O2 H2 N1 . 0.82 1.85 2.581(7) 147.2 yes
    C9 H9 F2A . 0.93 2.44 2.757(12) 100.1 yes
    C11 H11 F3B . 0.93 2.39 2.725(18) 101.3 yes
_shelx_space_group_comment
;
The symmetry employed for this shelxl refinement is uniquely defined
by the following loop, which should always be used as a source of
symmetry information in preference to the above space-group names.
They are only intended as comments.
;
_shelx_estimated_absorpt_T_min     ?
_shelx_estimated_absorpt_T_max     ?
_shelx_hkl_file
;
   0   0   2 1502.16   29.65
   0   0   4   35.84   14.90
   0   0   4   24.90   18.36
   0   0   6   10.51   22.39
   0   0   6    9.25   22.71
   0  -1   1 2417.68   45.74
   0   1  -1 2378.98   50.03
   0  -1  -1 2226.36   42.37
   0   1   1 2274.94   43.55
   0   1   3   29.13   18.33
   0  -1   3   32.20   14.79
   0  -1   5   32.59   15.71
   0   1   5   35.16   19.93
   0  -1   5   17.62   20.51
   0   2   0 2818.23   47.45
   0  -2   0 2748.03   46.88
   0   2   2  649.29   23.25
   0  -2   2  711.75   25.02
   0  -2  -2  639.44   21.31
   0   2  -2  656.81   23.15
   0   2   4    4.52   16.14
   0  -2   4   22.77   15.71
   0   2   6   16.97   23.03
   0  -2   6    1.79   23.03
   0  -2   6   14.86   19.64
   0   2   6  -10.10   23.56
   0   3   1 1321.68   30.01
   0   3  -1 1439.49   29.98
   0  -3  -1 1313.55   29.41
   0  -3   1 1366.66   31.41
   0   3   3   58.70   16.90
   0  -3  -3   79.32   14.76
   0  -3   3  103.86   18.61
   0   3   5   22.56   21.21
   0  -3   5   25.28   16.78
   0   4   0  264.56   23.62
   0  -4   0  233.49   24.61
   0  -4   2 2107.18   29.40
   0   4  -2 2053.61   28.06
   0  -4  -2 1980.69   26.50
   0   4   2 1901.45   27.53
   0   4   4   22.12   17.17
   0  -4   4    4.64   16.66
   0  -4  -4   -7.87   15.50
   0   5   1   73.58   21.10
   0   5  -1  100.60   19.36
   0  -5  -1  120.92   18.26
   0  -5   1   69.22   19.80
   0   5   3  105.14   21.83
   0  -5  -3   94.38   18.63
   0   5  -3   92.36   16.54
   0  -5   3  104.12   19.57
   0   5   5   27.87   18.22
   0  -5   5    2.36   22.34
   0  -6   0   67.51   20.06
   0   6   0   82.66   20.56
   0  -6   2   87.88   19.98
   0   6  -2   91.84   16.43
   0  -6  -2   79.50   17.74
   0   6   2   63.27   19.81
   0  -6   4   35.56   20.65
   0   6  -4   -7.45   15.15
   0   6   4   -5.36   18.52
   0  -6  -4    5.94   16.20
   0   7   1   87.60   18.75
   0   7  -1  115.09   18.38
   0  -7   1  117.07   19.96
   0  -7  -1  117.03   17.74
   0   7   3    9.36   17.25
   0  -7   3   23.37   21.93
   0  -7  -3   26.66   15.95
   0   7  -3   14.10   16.08
   0  -8   0   -4.26   18.16
   0   8   0   -2.92   12.68
   0  -8   2    5.25   18.38
   0  -8  -2   47.18   16.73
   0   8  -2   30.29   17.16
   0   8   2   25.23   18.04
   0   8  -4   80.73   18.40
   0   8   4   25.68   19.92
   0  -8   4   37.82   19.82
   0  -8  -4   40.54   17.98
   0  -9  -1   15.30   17.36
   0   9  -1   34.42   17.87
   0  -9   1   14.18   18.29
   0   9   1   34.40   18.12
   0   9   3    4.38   18.51
   0  -9  -3   14.57   17.09
   0   9  -3   14.83   18.08
   0  -9   3   20.02   18.88
   0  10   0   70.91   18.63
   0 -10   0   89.28   18.19
   0 -10  -2   14.99   12.98
   0  10   2  -24.49   19.43
   0  10  -2   15.32   18.01
   0 -10   2    4.11   18.36
   0  11   1   12.13   19.41
   0 -11   1   18.46   19.06
   0 -11  -1   12.19   18.65
   0  11  -1  -16.14   18.58
  -1   0   1    6.69   34.20
  -1   0   2   -3.76   19.89
   1   0   2   -5.45   20.23
  -1   0   3   -5.47   14.68
   1   0   3    7.63   14.75
  -1   0   4   -1.96   14.38
   1   0   4    2.23   15.13
   1   0   4   -0.66   14.17
  -1   0   4   15.05   17.59
  -1   0   5    8.62   16.59
   1   0   5    2.58   16.94
   1   0   5   14.77   18.85
  -1   0   5   -2.38   16.00
  -1   0   6  -19.57   21.53
   1   0   6    8.87   17.86
   1   0   6    3.06   22.37
  -1   0   6   21.90   22.28
   1  -1   0   26.52   34.05
  -1   1   0    8.61   34.57
  -1  -1   0   16.92   34.36
   1   1   0    9.77   35.31
  -1   1   1  546.43   32.21
   1  -1   1  592.49   31.24
   1   1  -1  578.95   38.79
   1  -1  -1  548.41   31.00
  -1  -1  -1  542.14   29.68
  -1  -1   1  573.34   34.69
  -1   1  -1  587.30   30.35
   1   1   1  541.99   30.12
   1  -1   2  363.31   20.70
  -1  -1   2  330.78   20.70
   1  -1  -2  306.88   19.65
   1   1   2  317.89   19.45
  -1   1   2  315.50   21.00
  -1   1   3    8.42   14.87
   1  -1   3   14.36   14.95
   1   1   3   19.80   14.86
  -1  -1   3    3.04   19.40
   1  -1   4   52.10   15.33
  -1   1   4   58.23   18.59
   1   1   4   22.61   15.34
   1  -1   4   40.02   14.98
  -1  -1   4   40.70   15.41
  -1  -1   4   48.59   17.95
   1   1   5   15.93   15.74
  -1  -1   5   31.45   20.71
  -1   1   5   26.59   17.46
  -1  -1   5    4.76   19.46
   1  -1   5   28.26   19.88
   1  -1   5   17.99   15.80
   1  -1   6   24.04   23.10
  -1   1   6   19.86   22.45
  -1   1   6   18.74   19.16
  -1  -1   6   16.21   22.50
   1   1   6    7.74   22.59
   1   1   6   19.13   22.27
  -1  -1   6    1.73   22.99
   1  -1   6   13.08   22.69
  -1   2   0 5827.81   59.14
   1  -2   0 5535.20   57.55
  -1  -2   0 5693.18   59.27
   1   2   0 5634.92   59.76
   1   2   1 7360.98   57.50
  -1   2   1 7109.16   58.23
  -1  -2  -1 7543.97   56.55
   1  -2  -1 7366.45   58.13
   1  -2   1 7800.98   59.74
  -1  -2   1 7713.95   62.99
   1   2  -1 7789.72   62.87
  -1   2  -1 7943.39   59.45
   1   2   2   93.90   18.91
  -1   2   2  104.18   19.57
  -1  -2  -2  109.67   17.44
   1   2  -2   89.47   18.40
  -1  -2   2  107.40   19.93
  -1   2  -2  108.53   17.82
   1  -2  -2  101.13   17.93
   1  -2   2  104.92   19.10
  -1  -2   3  101.09   17.46
   1  -2  -3   84.50   15.67
   1   2   3   84.17   15.83
   1  -2   3   85.13   20.35
  -1   2   3   96.40   20.34
  -1   2   4   18.99   16.05
   1  -2   4   40.25   19.86
   1   2   4   22.74   16.14
  -1  -2   4   12.59   19.76
  -1  -2   5   -3.35   16.21
   1   2   5   26.56   16.23
  -1  -2   5   13.13   16.22
   1  -2   5   -0.02   16.97
   1  -2   5   10.47   21.63
  -1   2   5   -0.56   22.01
   1  -2   6    3.89   18.74
  -1   2   6    8.78   18.34
   1  -2   6    2.41   18.09
   1   2   6  -11.26   19.00
  -1   2   6   -8.83   18.60
  -1  -2   6    2.18   22.85
  -1  -2   6   -0.65   23.44
   1   2   6   -2.20   22.75
  -1  -3   0 1466.72   34.92
  -1   3   0 1337.31   36.39
   1  -3   0 1374.36   36.37
   1   3   0 1357.22   36.39
   1   3   1  131.34   23.51
  -1  -3  -1  139.00   21.72
  -1   3  -1  142.98   22.29
   1  -3  -1  123.00   22.49
  -1   3   1  131.60   24.15
  -1  -3   1  134.96   24.93
   1  -3   1  134.02   23.87
   1   3  -1  141.53   22.69
  -1   3   2   63.41   19.83
   1   3  -2   70.57   21.28
  -1  -3  -2   66.31   16.83
   1   3   2   50.43   19.02
   1  -3   2   53.48   19.36
   1  -3  -2   82.97   17.33
  -1  -3   2   61.27   20.72
  -1   3  -2   71.66   17.57
   1  -3  -3   14.57   14.68
  -1   3   3  -11.00   16.93
   1  -3   3   18.01   17.58
  -1  -3   3   15.42   17.66
  -1  -3  -3   17.76   14.31
   1   3   3   22.08   16.72
   1  -3   4    7.07   21.07
  -1   3   4   31.15   16.49
   1   3   4   37.93   16.96
  -1  -3   4   39.22   16.80
   1  -3   5   -6.37   17.41
   1   3   5    7.78   16.51
  -1   3   5   15.69   21.62
  -1  -3   5  -10.34   16.66
   1  -4   0  171.04   23.78
  -1   4   0  171.46   23.71
  -1  -4   0  172.78   23.93
   1   4   0  174.19   22.93
  -1  -4   1  334.94   23.40
   1  -4   1  329.44   22.95
   1   4  -1  352.58   22.44
   1  -4  -1  343.32   22.08
  -1  -4  -1  352.19   21.92
  -1   4  -1  356.69   21.63
   1   4   1  334.41   23.14
  -1   4   1  335.18   23.22
   1  -4  -2 1299.41   23.24
  -1  -4  -2 1289.33   22.89
  -1   4   2 1208.35   25.25
  -1   4  -2 1318.69   24.36
   1   4  -2 1332.04   24.42
  -1  -4   2 1277.02   26.26
   1  -4   2 1306.44   25.88
   1   4   2 1201.56   24.41
  -1  -4  -3   50.30   15.00
  -1  -4   3   41.64   18.75
   1   4   3   36.74   16.84
  -1   4   3   44.12   17.28
   1  -4   3   38.80   17.82
   1  -4  -3   46.11   14.69
   1   4  -3   56.30   15.89
  -1   4  -3   52.29   15.40
   1   4   4    7.76   17.06
   1  -4  -4    9.30   15.27
  -1   4   4   18.64   17.13
   1  -4   4   18.06   17.44
  -1  -4  -4    2.90   15.15
  -1  -4   4    5.25   17.24
  -1  -4   5   29.31   18.39
   1   4   5   20.19   17.35
  -1   4   5   19.33   21.24
   1  -4   5    8.04   21.73
   1  -5   0   32.45   19.64
  -1   5   0   31.80   19.50
   1   5   0   -1.27   19.89
  -1  -5   0   20.16   19.70
  -1   5   1   19.43   18.64
  -1   5  -1    0.45   18.50
  -1  -5   1  -15.29   19.36
   1   5   1  -21.27   18.74
   1   5  -1   26.54   18.78
  -1  -5  -1    4.69   17.93
   1  -5  -1   -7.13   18.41
   1  -5   1    5.02   20.17
   1  -5  -2   51.24   17.17
  -1  -5  -2   24.73   16.96
  -1  -5   2   27.07   19.49
   1  -5   2   -0.10   19.01
   1   5  -2   22.03   16.45
  -1   5  -2   20.99   16.10
   1   5   2    0.62   19.65
  -1   5   2    8.14   20.33
   1  -5  -3   71.35   15.99
   1   5  -3   54.20   20.66
  -1  -5   3   57.37   19.16
   1   5   3   69.48   17.98
  -1  -5  -3   54.27   15.88
  -1   5  -3   63.46   16.00
   1  -5   3   66.19   18.85
  -1   5   3   44.70   18.51
  -1  -5   4   25.61   21.59
   1  -5   4   19.71   17.51
  -1  -5  -4   -1.28   16.10
   1   5   4  -26.83   18.16
   1  -5  -4   14.66   15.47
  -1   5   4   22.24   17.47
  -1   5   5   14.08   18.00
   1   5   5  -12.86   18.18
  -1  -5   5   -9.31   18.81
   1  -5   5   -4.52   18.51
   1  -6   0   84.56   20.67
  -1   6   0   62.54   19.94
  -1  -6   0   79.84   19.82
   1   6   0  112.74   20.23
  -1  -6  -1    5.58   18.65
   1   6   1   16.70   13.84
   1  -6   1    7.79   20.26
   1  -6  -1    7.25   18.85
  -1  -6   1   14.71   19.90
  -1   6  -1   52.41   18.84
   1   6  -1   11.87   19.75
  -1   6   1   -2.39   19.96
   1   6   2  107.15   19.55
  -1  -6   2   79.64   19.45
   1   6  -2  107.36   17.28
  -1  -6  -2  108.63   16.82
  -1   6   2   86.84   19.43
   1  -6   2  112.70   19.72
   1  -6  -2  126.65   17.39
  -1   6  -2  110.10   17.46
   1   6  -3  270.57   18.29
   1   6   3  238.43   18.44
  -1   6   3  233.96   19.40
   1  -6   3  279.98   19.81
  -1  -6   3  251.87   24.72
  -1   6  -3  281.97   18.22
   1  -6  -3  268.44   17.23
  -1  -6  -3  270.90   16.90
   1   6   4    6.41   18.39
   1  -6   4   -8.38   17.06
  -1   6  -4    3.26   15.79
  -1  -6  -4    9.65   16.25
  -1  -6   4   35.81   18.39
  -1   6   4   16.19   18.74
   1  -6  -4    3.66   19.95
   1   6  -4   20.53   20.12
   1  -6  -5    7.33   18.23
  -1   6   5   22.17   18.77
  -1  -6   5   10.45   23.22
   1  -6   5   24.09   19.40
   1   6   5   26.20   17.92
  -1  -7   0   55.38   18.39
   1   7   0   37.94   13.37
  -1   7   0   33.03   19.22
   1  -7   0   53.92   19.11
   1  -7   1   38.57   19.21
  -1  -7  -1  -21.85   17.02
   1  -7  -1  -25.46   17.61
  -1   7  -1   25.45   18.13
  -1  -7   1   -1.63   19.28
  -1   7   1   11.48   18.29
   1   7   1   16.70   18.64
   1   7  -1  -15.70   18.87
   1   7   2   34.62   18.83
   1  -7   2   39.95   18.25
  -1   7  -2   30.32   16.87
   1  -7  -2   46.08   16.56
  -1  -7  -2   26.88   16.06
  -1  -7   2   46.09   18.28
   1   7  -2   20.53   16.78
  -1   7   2   48.37   18.70
  -1   7   3   37.74   18.30
   1  -7  -3   -3.05   15.80
   1  -7   3   26.69   18.72
  -1  -7   3   35.08   17.68
   1   7   3   36.75   18.15
   1   7  -3  -18.94   16.05
  -1   7  -3   28.16   17.25
  -1  -7  -3   24.07   16.21
  -1  -7  -4   35.18   16.94
  -1   7  -4   22.15   16.88
   1  -7  -4    7.55   17.20
   1   7   4   17.59   18.24
   1  -7   4   16.83   18.34
  -1   7   4  -10.42   23.48
   1   7  -4   26.31   16.88
  -1  -7   4   25.13   19.06
  -1   8   0   23.92   18.71
  -1  -8   0   25.34   18.21
   1  -8   0   17.17   18.27
   1   8   0   54.26   18.94
  -1   8   1   44.89   18.61
   1   8  -1   40.10   18.32
  -1  -8  -1   58.00   12.98
   1  -8   1   33.85   19.01
   1  -8  -1   65.99   17.65
  -1   8  -1   47.81   18.10
  -1  -8   1   65.13   18.21
   1   8   1   21.63   19.60
   1   8   2    7.28   17.85
  -1   8  -2   13.31   16.46
  -1   8   2   25.43   18.74
   1   8  -2    9.47   16.67
   1  -8  -2   22.66   16.48
  -1  -8  -2   29.32   16.35
  -1  -8   2    9.58   17.98
   1  -8   2   12.32   18.30
  -1  -8   3   27.72   18.57
   1  -8  -3   18.23   16.07
  -1   8  -3   13.10   20.95
   1   8   3   -0.74   13.23
  -1   8   3   28.94   18.00
   1  -8   3   33.77   19.41
  -1  -8  -3    1.14   17.41
   1   8  -3   27.99   17.01
  -1  -8   4   38.69   23.19
   1  -8  -4   14.39   18.74
   1   8   4   36.13   19.25
   1   8  -4   38.79   17.83
   1  -8   4   52.43   24.16
  -1   8  -4   15.25   18.45
  -1  -8  -4   46.92   17.62
  -1   8   4    4.38   19.53
  -1  -9   0   20.68   17.71
   1   9   0   22.25   18.15
   1  -9   0    9.78   17.53
  -1   9   0    7.68   17.43
  -1  -9   1   18.71   17.83
  -1   9   1   17.69   18.18
   1   9  -1   54.76   17.59
   1  -9  -1   10.43   17.03
   1  -9   1   37.80   17.64
   1   9   1   34.09   18.66
  -1  -9  -1   26.84   17.17
  -1   9  -1   47.77   17.45
  -1   9   2   24.86   13.10
  -1   9  -2   32.97   16.51
  -1  -9  -2   15.98   17.68
   1  -9   2   55.40   18.64
   1  -9  -2   12.30   17.73
   1   9   2   14.29   18.69
   1   9  -2  -10.32   16.81
  -1  -9   2   13.83   17.32
   1  -9   3   25.84   18.72
  -1   9   3   20.26   18.34
  -1   9  -3   26.24   20.99
  -1  -9   3   -1.65   18.56
   1   9   3   -0.77   19.20
   1  -9  -3   25.62   17.12
  -1  -9  -3   21.01   17.79
   1   9  -3   20.55   17.58
  -1 -10   0   -7.08   13.11
  -1  10   0   -2.11   13.16
   1 -10   0   -9.95   18.22
   1  10   0    9.93   18.74
  -1  10   1  -16.29   13.02
   1 -10  -1  -14.22   17.78
   1 -10   1  -13.33   18.33
   1  10  -1    3.96   18.35
  -1 -10   1   15.21   18.50
   1  10   1   38.69   18.46
  -1  10  -1   11.37   17.93
  -1 -10  -1   17.46   17.63
  -1  10   2   -4.04   19.07
   1  10   2   32.93   19.36
  -1 -10   2   22.11   18.29
   1  10  -2   29.50   18.27
  -1  10  -2   20.44   17.41
   1 -10  -2   -0.49   17.99
   1 -10   2   28.01   18.04
  -1 -10  -2    7.25   18.10
   1  11   0   36.73   19.20
  -1  11   0   34.43   19.36
   1 -11   0   19.53   18.25
  -1 -11   0   23.64   19.01
   1  11   1   14.09   19.47
   1  11  -1   28.40   19.66
  -1 -11  -1   23.65   18.63
   1 -11  -1  -26.43   19.20
  -1  11   1   -7.17   19.34
   1 -11   1  -15.29   19.27
  -1 -11   1   11.09   18.68
  -1  11  -1   -2.51   18.65
  -2   0   1 4056.09   74.82
   2   0   2  332.52   20.10
  -2   0   2  363.33   20.97
  -2   0   3  264.39   17.50
   2   0   3  252.47   19.79
   2   0   4   72.58   18.48
  -2   0   4   54.08   15.22
  -2   0   4   60.87   15.26
   2   0   4   52.97   15.76
  -2   0   5   33.97   15.92
   2   0   5   31.65   16.87
   2   0   5   34.36   16.81
  -2   0   5   48.03   20.32
  -2   0   6   34.77   23.26
   2   0   6   21.26   17.52
  -2   0   6    6.29   19.50
   2   0   6   16.42   19.11
  -2  -1   0  712.13   42.86
   2  -1   0  706.00   40.88
   2   1   0  697.25   42.99
  -2   1   0  662.12   41.53
   2   1   1  643.69   30.77
   2  -1  -1  657.91   39.90
  -2   1  -1  687.35   30.34
  -2  -1   1  698.30   42.64
  -2   1   1  668.78   41.10
   2  -1   1  673.14   30.45
  -2  -1  -1  637.42   29.55
   2   1  -1  701.54   40.94
  -2   1   2  135.20   22.64
   2  -1  -2  153.65   22.52
   2  -1   2  160.19   19.25
   2   1   2  159.39   18.78
  -2  -1   2  164.77   22.04
   2  -1   3   74.18   15.38
  -2   1   3   65.44   19.63
  -2  -1   3   66.43   16.19
   2   1   3   73.54   14.93
  -2  -1   4   29.86   18.27
  -2  -1   4   14.89   14.11
   2  -1   4   -2.82   17.95
   2   1   4   10.22   18.98
  -2   1   4   10.66   18.46
   2  -1   4   13.71   15.13
  -2   1   5   18.27   19.88
  -2  -1   5   15.43   16.64
   2   1   5   27.38   19.66
  -2  -1   5   16.27   16.18
  -2   1   5   -2.62   16.26
   2  -1   5    4.42   17.03
   2  -1   5   18.61   16.10
  -2   1   6   15.81   22.67
   2  -1   6   18.04   22.36
  -2   1   6   15.97   23.08
  -2  -1   6   14.77   18.82
   2   1   6    0.08   18.05
   2   1   6   -4.33   18.63
   2  -1   6   12.37   21.99
  -2  -1   6    5.99   18.82
  -2  -2   0  167.90   31.49
  -2   2   0  159.09   31.50
   2   2   0  152.41   32.08
   2  -2   0  146.99   32.25
   2   2  -1 9632.05   70.36
  -2   2  -1 9766.52   63.37
  -2  -2  -1 9138.17   61.78
  -2  -2   1 9438.24   70.68
  -2   2   1 9112.27   68.21
   2   2   1 9099.15   61.47
   2  -2  -1 9371.99   65.54
   2  -2   1 9999.00   64.36
   2   2   2  388.81   20.74
  -2  -2   2  436.27   26.68
  -2   2  -2  414.94   20.14
   2  -2  -2  398.11   24.55
   2   2  -2  415.73   21.39
   2  -2   2  398.21   21.15
  -2  -2  -2  392.40   19.17
  -2   2   2  406.02   27.38
   2  -2   3  117.56   16.58
   2   2   3   84.50   15.97
   2  -2  -3   94.20   15.61
  -2  -2   3   97.68   17.87
  -2   2   3  105.89   17.88
   2   2   4  114.33   19.90
  -2   2   4  130.82   16.99
   2  -2   4  133.58   20.27
  -2  -2   4  146.03   20.82
   2   2   5   27.83   17.38
  -2   2   5    2.25   20.53
   2  -2   5    0.82   16.75
  -2  -2   5   25.16   21.04
   2  -2   5    9.27   18.61
  -2  -2   5    7.58   19.51
  -2   2   6   12.96   19.40
  -2  -2   6    9.15   18.77
  -2   2   6   30.14   24.32
   2  -2   6   -2.91   18.90
   2  -2   6   -0.04   18.60
  -2  -2   6    8.97   24.33
   2   2   6   -0.70   22.59
  -2   3   0  185.87   29.64
  -2  -3   0  198.24   28.06
   2  -3   0  191.59   30.26
   2   3   0  187.58   28.07
   2  -3  -1  286.59   23.43
   2   3  -1  322.00   28.84
  -2   3  -1  282.10   23.20
   2  -3   1  306.89   24.96
  -2  -3  -1  298.09   16.94
   2   3   1  288.87   24.44
  -2  -3   1  294.82   25.49
  -2   3   1  291.32   24.81
   2  -3   2   -5.58   19.61
  -2   3   2   26.67   20.00
   2   3   2   14.94   18.93
  -2  -3  -2   17.92   16.66
   2  -3  -2   21.26   18.07
   2   3  -2    8.67   16.80
  -2  -3   2   22.84   19.56
  -2   3  -2   10.74   17.25
   2   3   3   11.51   16.58
   2  -3  -3   -9.56   17.65
  -2   3   3   19.44   18.55
   2  -3   3    0.85   16.71
  -2  -3   3    3.52   21.98
  -2  -3  -3   14.18   14.52
  -2   3   4   49.29   16.84
   2   3   4   56.94   21.06
   2  -3   4   27.99   16.13
  -2  -3   4   47.95   17.79
   2   3   5   36.14   21.67
   2  -3   5    6.73   21.10
  -2  -3   5   15.35   19.42
  -2   3   5    4.78   17.39
  -2  -3   5   16.33   21.53
   2   4   0   15.19   22.13
   2  -4   0  -18.45   22.77
  -2   4   0   -0.90   22.69
  -2  -4   0   15.23   21.90
  -2   4  -1  842.27   24.35
  -2  -4   1  804.94   25.44
   2   4   1  788.73   25.05
   2  -4  -1  796.82   24.40
   2   4  -1  818.18   25.14
  -2   4   1  797.82   25.14
  -2  -4  -1  831.31   23.59
   2  -4   1  822.71   25.61
   2   4  -2   84.27   17.74
   2  -4   2   97.81   19.65
   2  -4  -2   95.74   17.72
  -2  -4  -2   81.46   16.70
  -2  -4   2   70.38   20.10
   2   4   2   91.75   19.35
  -2   4  -2   94.14   17.53
  -2   4   2   87.80   19.20
   2  -4  -3   27.06   14.99
   2  -4   3   42.57   17.50
  -2   4  -3   31.24   15.03
  -2  -4   3   36.28   18.60
  -2   4   3   27.19   17.49
  -2  -4  -3   30.60   14.89
   2   4   3   30.76   17.55
   2   4  -3   31.61   14.99
  -2  -4   4   -1.16   16.02
   2  -4  -4   20.67   15.11
   2   4   4    9.95   16.37
  -2   4   4   -8.27   17.28
  -2  -4  -4   20.65   14.96
   2  -4   4   -3.59   16.96
   2   4   5   13.90   17.71
   2  -4   5    7.81   17.60
  -2  -4   5   41.24   21.99
  -2   4   5   44.91   21.75
   2   5   0  104.54   21.44
  -2   5   0  108.01   19.63
   2  -5   0   96.24   20.24
  -2  -5   0  103.29   21.71
   2   5   1  108.64   14.66
  -2  -5  -1  153.01   18.30
  -2   5  -1  125.16   19.45
   2  -5   1  122.13   21.90
   2  -5  -1  116.04   18.75
  -2   5   1  123.51   19.84
  -2  -5   1  148.84   20.67
   2   5  -1  141.32   19.39
  -2   5  -2  138.90   17.16
   2   5  -2  129.95   17.26
   2  -5   2   95.77   19.27
   2  -5  -2  157.08   17.30
  -2  -5  -2  122.37   17.63
  -2  -5   2  105.34   20.21
   2   5   2   99.57   19.63
  -2   5   2  107.89   19.10
   2  -5   3  209.11   18.86
  -2   5  -3  193.85   17.10
   2   5   3  174.61   19.28
   2   5  -3  187.07   17.15
   2  -5  -3  178.66   17.32
  -2   5   3  207.34   23.54
  -2  -5  -3  194.55   17.00
  -2  -5   3  197.17   19.82
  -2  -5   4   14.99   21.80
  -2  -5  -4   -0.72   15.55
   2  -5  -4    9.94   19.62
  -2   5   4    0.18   17.98
   2  -5   4   20.34   21.11
   2   5   4   27.73   17.88
  -2  -5   5   17.96   19.00
   2  -5   5   10.07   18.48
  -2   5   5   11.93   18.77
   2   5   5   21.16   18.19
  -2  -6   0  112.92   19.48
   2   6   0   91.97   20.69
  -2   6   0  150.45   20.44
   2  -6   0   85.58   20.70
  -2   6   1   25.38   14.14
   2  -6  -1    2.43   19.25
  -2  -6   1    2.46   19.71
   2   6  -1   32.50   19.19
   2   6   1    0.75   19.98
  -2  -6  -1   16.68   18.51
  -2   6  -1   26.17   19.26
   2  -6   1   11.64   21.13
   2  -6  -2   26.46   17.57
   2  -6   2   16.53   19.80
   2   6  -2   -2.05   16.85
  -2   6  -2   13.44   17.15
  -2  -6   2    0.70   19.03
  -2  -6  -2   18.78   16.79
   2   6   2   -3.56   18.91
  -2   6   2   11.67   19.98
   2   6   3  266.82   18.25
  -2  -6   3  301.40   24.98
   2  -6  -3  297.60   17.23
  -2  -6  -3  298.36   17.25
  -2   6   3  270.73   19.85
  -2   6  -3  303.00   18.03
   2   6  -3  340.07   21.47
   2  -6   3  297.53   19.26
   2  -6  -4   22.28   16.66
   2   6  -4   13.17   16.15
   2  -6   4  -16.35   17.25
  -2   6   4  -21.47   18.70
  -2  -6  -4    0.08   16.21
   2   6   4   11.81   18.22
  -2  -6   4   20.19   18.17
   2  -6  -5   -4.35   18.38
  -2  -6   5   24.88   23.61
   2   6   5   15.22   19.43
  -2   6   5   19.72   19.31
   2  -6   5    5.02   19.28
   2   7   0   -9.01   18.70
  -2  -7   0   18.49   18.29
   2  -7   0   -3.65   19.32
  -2   7   0   15.10   19.06
   2  -7  -1   26.04   17.20
  -2   7   1   55.80   18.69
   2  -7   1   34.58   19.43
  -2   7  -1   31.96   17.44
  -2  -7   1   32.02   19.37
   2   7  -1   29.01   18.58
   2   7   1   13.50   18.73
  -2  -7  -1   25.63   17.45
   2   7  -2   91.86   17.76
   2  -7  -2  131.20   17.13
  -2  -7  -2  134.72   16.83
  -2   7  -2  122.21   16.89
  -2   7   2  111.22   18.32
  -2  -7   2  134.64   22.83
   2   7   2  121.96   19.02
   2  -7   2  134.58   18.28
   2   7  -3   27.34   16.43
  -2  -7   3   33.97   18.76
  -2   7   3    5.43   18.30
   2  -7   3   31.20   18.20
   2  -7  -3   34.69   16.72
  -2  -7  -3    2.66   11.42
   2   7   3   30.49   18.26
  -2   7  -3   31.24   16.69
   2   7   4   -4.71   18.74
  -2  -7  -4   34.78   17.35
   2   7  -4   15.11   20.93
  -2  -7   4   21.22   18.10
  -2   7   4   13.48   18.65
   2  -7  -4  -10.24   16.86
  -2   7  -4    3.13   16.68
   2  -7   4    8.51   22.78
   2  -8   0   34.10   18.94
  -2   8   0   20.95   13.21
   2   8   0   23.16   18.39
  -2  -8   0    7.44   17.56
   2   8  -1    6.77   18.07
   2  -8  -1   10.56   18.35
   2  -8   1   25.96   18.28
  -2  -8  -1   25.10   17.59
   2   8   1   41.02   18.81
  -2   8  -1   67.39   17.74
  -2   8   1   32.22   19.24
  -2  -8   1   33.37   18.25
   2   8   2  -22.28   17.74
   2   8  -2   20.05   16.19
  -2  -8   2   45.65   17.70
  -2   8  -2   20.00   16.58
  -2  -8  -2   12.09   16.57
  -2   8   2   31.01   18.84
   2  -8  -2   16.61   17.27
   2  -8   2   24.31   17.98
  -2  -8   3   20.85   18.68
   2   8   3    4.94   18.12
   2  -8  -3   34.64   15.71
  -2  -8  -3   29.23   16.30
  -2   8  -3   -0.26   16.64
   2   8  -3   20.78   17.39
   2  -8   3   30.25   19.25
  -2   8   3   53.53   18.57
   2  -8   4    8.57   20.31
   2   8  -4   -1.77   16.82
  -2  -8  -4   -5.61   17.71
   2   8   4    7.40   18.91
  -2   8   4   -2.86   23.10
   2  -8  -4  -10.91   17.83
  -2  -8   4   11.79   18.53
  -2   8  -4    3.45   18.48
   2  -9   0    0.02   18.30
  -2   9   0   -7.15   17.69
   2   9   0  -16.09   17.67
  -2  -9   0   18.04   17.31
   2  -9   1   24.53   17.51
   2   9   1    7.73   12.32
  -2   9   1    8.28   17.79
  -2   9  -1   15.29   17.55
   2   9  -1   14.75   17.78
  -2  -9  -1   20.06   16.82
   2  -9  -1   -4.82   16.93
  -2  -9   1  -26.35   17.97
   2   9   2   25.80   18.69
  -2   9  -2   22.48   17.46
   2   9  -2    0.74   17.17
   2  -9   2    5.41   18.37
  -2   9   2   24.69   18.52
   2  -9  -2  -23.75   12.09
  -2  -9   2   14.46   18.15
  -2  -9  -2   21.11   17.42
   2  -9  -3   27.99   17.35
   2   9  -3   -8.03   18.32
   2   9   3   12.60   18.64
  -2   9   3    0.02   17.97
   2  -9   3   40.13   22.94
  -2   9  -3   14.21   17.66
  -2  -9  -3    6.55   11.97
  -2  -9   3   14.83   19.48
   2  10   0   25.03   18.37
  -2  10   0    9.39   18.18
   2 -10   0   20.48   18.41
  -2 -10   0    0.97   17.70
   2 -10  -1   12.84   17.80
  -2  10  -1   -0.81   17.86
   2  10   1   10.73   18.16
   2  10  -1    8.65   18.14
  -2 -10  -1   56.71   17.81
   2 -10   1   10.08   18.02
  -2  10   1   18.61   18.03
  -2 -10   1   32.12   17.95
  -2 -10  -2    4.72   17.89
  -2  10  -2    7.52   17.93
   2  10  -2   11.08   18.18
  -2  10   2   23.71   18.42
   2 -10  -2   24.76   17.79
  -2 -10   2    1.13   18.26
   2 -10   2    6.57   18.57
   2  10   2    5.41   13.34
  -2  11   0   63.98   19.02
   2  11   0   30.51   19.43
   2 -11   0   52.54   13.49
  -2 -11   0   50.28   19.15
   2  11  -1   13.71   19.29
  -2 -11  -1   -4.11   18.96
  -2  11  -1  -11.83   19.08
   2  11   1    3.26   19.15
   2 -11   1  -11.51   19.70
  -2  11   1   11.59   19.34
  -2 -11   1    6.97   19.13
   2 -11  -1   12.80   19.27
  -3   0   1    1.14   32.60
  -3   0   2   11.60   19.82
   3   0   3   10.73   18.49
  -3   0   3    3.74   18.25
  -3   0   4   24.24   14.76
   3   0   4   -4.84   15.06
   3   0   4   16.12   14.80
  -3   0   4    1.09   17.93
   3   0   5   16.40   18.96
   3   0   5   -2.66   16.00
  -3   0   5   -8.67   15.32
  -3   0   5   11.16   20.08
   3   0   6   10.04   22.67
  -3   0   6   12.31   24.47
   3   0   6   -2.36   18.41
  -3   0   6   -1.40   20.06
   3   1   0 2832.29   58.64
   3  -1   0 3039.16   57.19
  -3  -1   0 2900.24   58.80
  -3   1   0 2904.47   57.49
   3   1  -1 2084.92   55.49
  -3  -1   1 2138.90   57.99
   3  -1  -1 1999.14   51.87
   3   1   1 1982.64   38.59
  -3  -1  -1 1972.85   37.87
   3  -1   1 2139.49   39.78
  -3   1   1 1972.14   53.25
  -3   1  -1 2093.02   38.71
   3  -1   2  110.08   18.34
  -3   1   2  106.38   18.60
  -3  -1   2  108.29   21.94
   3   1   2  110.00   17.72
   3  -1  -2  114.11   17.54
  -3   1   3   12.79   19.69
   3   1   3    3.98   18.31
  -3  -1   3   12.45   16.04
   3  -1   3   11.40   18.95
   3   1   4   12.88   14.84
  -3   1   4    6.98   15.28
   3  -1   4    0.90   19.52
   3  -1   4   22.72   14.64
  -3  -1   4   18.41   18.32
  -3  -1   4   -2.54   15.12
  -3   1   5   -1.98   16.20
   3   1   5   30.90   16.15
   3  -1   5   27.11   16.06
  -3  -1   5   11.64   19.35
   3  -1   5    7.72   16.59
  -3  -1   5   15.36   20.48
  -3   1   5   19.03   16.93
   3  -1   6   29.08   22.21
   3  -1   6   14.97   22.26
  -3  -1   6   14.90   19.65
   3   1   6   17.11   22.20
  -3   1   6   -5.62   22.92
   3   1   6   -4.00   17.99
  -3   1   6    0.81   23.55
  -3  -1   6    6.17   23.73
   3   2   0  185.30   31.99
   3  -2   0  194.44   32.16
  -3   2   0  206.14   30.75
  -3  -2   0  198.49   30.72
   3  -2   1 1935.87   35.54
  -3   2   1 1656.44   37.80
  -3  -2  -1 1791.76   33.58
   3  -2  -1 1769.47   36.77
  -3  -2   1 1826.41   40.23
  -3   2  -1 1857.75   33.40
   3   2   1 1770.77   35.73
   3   2  -1 1902.41   43.56
  -3   2   2  465.80   27.88
   3   2  -2  494.89   21.35
  -3  -2  -2  475.15   19.82
  -3   2  -2  493.32   20.12
   3  -2  -2  492.16   25.06
   3   2   2  461.17   20.82
   3  -2   2  483.60   21.20
  -3  -2   2  493.03   28.06
   3  -2  -3  108.11   19.25
  -3   2   3  120.42   18.16
  -3  -2   3  115.53   22.43
   3   2   3   89.85   15.98
   3  -2   3  111.16   16.38
   3   2   4  128.39   16.88
   3  -2   4  105.91   20.40
  -3   2   4  106.28   20.71
  -3  -2   4  118.83   21.02
  -3   2   5    7.61   20.80
  -3  -2   5   17.15   16.88
   3  -2   5    3.42   15.35
  -3  -2   5   36.98   20.83
   3  -2   5    4.79   17.15
   3   2   5    0.39   15.91
  -3   2   6   12.07   19.12
  -3  -2   6    9.67   22.65
  -3  -2   6    8.36   19.87
   3  -2   6   21.81   22.41
   3  -3   0   -4.28   28.83
  -3  -3   0   20.61   25.55
   3   3   0   32.24   27.15
  -3   3   0   46.98   27.30
   3   3   1   35.09   22.56
  -3   3   1   44.75   23.09
   3   3  -1   51.11   22.66
  -3  -3   1   26.21   23.75
   3  -3   1   65.36   23.08
   3  -3  -1   41.33   22.06
  -3   3  -1   37.98   20.51
  -3  -3  -1   71.87   20.78
  -3  -3  -2   99.94   16.82
   3   3  -2  107.22   20.38
  -3  -3   2  102.04   23.95
   3  -3   2  111.65   20.17
  -3   3   2   93.86   20.67
   3  -3  -2  105.28   18.07
   3   3   2   86.91   13.34
  -3   3  -2   92.06   18.28
  -3   3   3   16.81   18.14
  -3  -3   3   14.92   19.07
   3   3   3   14.06   16.85
   3  -3   3   34.39   16.08
   3  -3  -3   33.87   14.75
  -3  -3  -3   14.00   14.96
   3  -3   4   61.08   17.49
  -3  -3   4   71.83   16.74
   3   3   4   48.56   17.07
  -3   3   4   58.70   17.20
  -3  -3   5    3.19   21.78
   3  -3   5  -13.09   20.36
  -3  -3   5   19.36   20.44
   3   3   5    0.35   17.33
  -3   3   5    6.53   21.08
  -3   4   0  238.84   23.33
   3   4   0  233.62   17.17
   3  -4   0  260.90   24.35
  -3  -4   0  234.75   22.49
  -3  -4  -1  649.08   22.54
   3  -4   1  628.49   24.06
  -3  -4   1  583.08   24.11
   3   4  -1  581.18   23.91
  -3   4   1  619.13   23.89
   3  -4  -1  579.82   23.00
   3   4   1  559.25   24.20
  -3   4  -1  602.14   23.37
  -3   4  -2  769.32   20.93
   3   4   2  674.90   21.38
   3   4  -2  772.79   24.32
   3  -4   2  707.07   22.36
   3  -4  -2  755.50   21.33
  -3   4   2  681.62   22.85
  -3  -4  -2  733.87   20.80
  -3  -4   2  695.57   23.86
  -3  -4   3  118.41   20.22
  -3  -4  -3   99.44   14.95
   3  -4   3  124.11   21.32
  -3   4   3   82.49   18.66
   3   4  -3  124.56   20.17
   3   4   3   95.08   18.32
   3  -4  -3  125.31   19.63
  -3   4  -3  139.74   15.23
   3  -4  -4   27.42   14.92
   3  -4   4   30.40   16.67
  -3  -4   4    4.82   16.69
  -3   4   4   23.33   17.76
  -3  -4  -4   30.86   15.06
   3   4   4   17.31   17.18
   3   4   5    1.15   16.54
   3  -4   5   19.21   17.38
  -3   4   5   10.78   22.09
  -3  -4   5   20.19   19.62
   3  -5   0    7.48   19.06
   3   5   0   13.66   19.86
  -3  -5   0    6.15   19.27
  -3   5   0   -8.23   18.59
   3  -5  -1   39.85   19.25
  -3   5  -1   28.28   18.30
   3   5  -1   22.73   19.02
  -3  -5  -1   42.80   17.82
  -3   5   1   17.88   20.18
  -3  -5   1   40.32   19.37
   3   5   1   38.52   18.81
   3  -5   1   42.42   19.37
   3   5  -2   40.14   17.21
   3   5   2   43.50   19.49
  -3   5   2   63.87   19.22
   3  -5   2   38.64   18.89
  -3   5  -2   46.10   16.15
   3  -5  -2   61.09   20.98
  -3  -5   2   48.48   20.37
  -3  -5  -2   69.35   17.10
   3  -5  -3   12.60   15.64
  -3  -5   3   33.76   23.07
   3   5  -3   13.30   15.69
  -3  -5  -3   19.79   15.64
  -3   5   3   15.13   17.64
  -3   5  -3   15.04   15.49
   3  -5   3  -21.76   17.79
   3   5   3   -1.50   17.60
   3  -5  -4   20.10   15.09
   3  -5   4   -9.86   17.87
   3   5   4   10.37   17.26
  -3  -5   4  -12.50   18.44
  -3  -5  -4    6.05   15.70
  -3   5   4    4.23   17.25
  -3  -5   5    3.96   18.31
  -3   5   5   -2.98   18.81
   3  -5   5   12.59   18.14
   3   5   5   19.20   18.53
   3   6   0   55.40   20.22
  -3   6   0   28.20   20.25
  -3  -6   0   67.26   19.11
   3  -6   0   49.85   20.43
  -3   6   1   60.74   20.25
   3  -6  -1   45.75   19.10
  -3  -6   1   57.91   20.51
  -3  -6  -1   87.04   18.81
   3  -6   1   84.64   20.57
   3   6   1  108.72   20.07
   3   6  -1   66.01   19.67
  -3   6  -1   74.27   18.76
   3   6  -2   82.01   17.24
  -3   6  -2   69.21   17.66
   3  -6  -2  109.23   18.02
  -3  -6  -2  100.28   16.91
   3   6   2   61.81   19.66
   3  -6   2  124.33   19.87
  -3  -6   2   58.63   18.64
  -3   6   2   81.10   20.02
  -3  -6   3   45.73   19.52
   3   6  -3   73.07   16.92
  -3   6  -3   41.04   15.90
   3   6   3   86.12   17.87
  -3  -6  -3   67.32   16.02
   3  -6  -3   74.62   16.02
   3  -6   3   64.54   17.46
  -3   6   3   34.02   18.23
  -3  -6  -4    4.01   15.54
   3   6  -4    1.66   16.51
  -3   6   4   14.59   17.21
   3  -6  -4    3.89   15.98
   3   6   4   -6.73   17.24
  -3  -6   4   15.33   17.86
   3  -6   4    8.01   19.11
   3   6   5   15.48   20.22
   3  -6   5   31.28   23.47
   3  -6  -5    5.57   17.88
  -3  -6   5   28.62   23.78
  -3   6   5   12.67   19.72
   3  -7   0   50.35   20.20
  -3  -7   0   58.41   19.53
  -3   7   0   35.69   18.27
   3   7   0   23.82   19.06
  -3   7  -1   16.45   17.59
   3   7  -1   11.15   19.55
  -3  -7   1   -0.30   19.12
   3  -7   1   14.82   18.56
  -3  -7  -1    6.35   17.41
  -3   7   1    2.29   18.15
   3  -7  -1   10.05   17.53
   3   7   1  -26.05   19.65
   3   7  -2   57.93   17.71
   3  -7  -2   54.54   16.83
   3   7   2   77.76   18.12
  -3   7   2   50.72   18.83
   3  -7   2   82.61   18.42
  -3   7  -2   57.62   16.51
  -3  -7   2   83.18   23.12
  -3  -7  -2   47.46   16.69
  -3  -7   3   43.29   19.07
   3   7  -3   51.74   16.10
  -3  -7  -3   66.24   16.43
   3   7   3   74.34   18.24
   3  -7   3   71.28   18.15
   3  -7  -3   61.84   16.63
  -3   7   3   50.32   18.59
  -3   7  -3   71.70   15.94
   3   7   4   23.78   18.19
   3  -7  -4    8.98   17.00
  -3   7  -4   12.22   16.90
  -3  -7   4  -16.73   18.34
   3  -7   4   -7.58   18.20
  -3  -7  -4    0.89   16.75
   3   7  -4    7.17   16.51
  -3   7   4   25.53   18.15
  -3   8   0   28.23   18.74
  -3  -8   0   31.43   17.67
   3  -8   0    2.27   19.31
   3   8   0   25.69   18.64
  -3  -8  -1   61.07   13.03
  -3   8  -1   63.31   18.68
   3  -8   1   46.02   13.60
   3   8   1   63.22   13.23
   3  -8  -1   81.55   17.93
   3   8  -1   74.75   18.29
  -3   8   1   40.81   13.77
  -3  -8   1   57.08   18.04
  -3   8  -2   17.35   17.18
   3  -8   2   20.16   18.94
  -3  -8  -2   16.65   16.49
   3   8  -2   12.04   16.59
   3   8   2   34.06   18.38
   3  -8  -2   17.67   17.15
  -3  -8   2  -38.62   22.02
  -3   8   2    3.96   18.41
   3   8  -3   20.31   16.92
   3  -8  -3   16.17   17.09
  -3  -8  -3    2.11   17.14
  -3   8  -3  -26.71   16.08
   3   8   3   13.12   19.14
  -3   8   3   35.65   18.17
   3  -8   3   26.07   17.67
  -3  -8   3  -24.73   18.33
   3   8   4   46.77   19.72
  -3  -8  -4   65.51   18.13
   3  -8   4   26.26   20.08
   3   8  -4   31.29   18.73
   3  -8  -4   43.56   18.38
  -3  -8   4   32.40   19.91
  -3   8   4    5.61   19.70
  -3   8  -4   45.28   18.54
  -3   9   0  -15.53   18.29
  -3  -9   0    8.24   17.45
   3  -9   0    3.96   18.32
   3   9   0   -4.79   17.94
   3   9   1  100.79   18.19
  -3   9  -1   52.04   17.20
  -3  -9   1   52.31   17.25
   3  -9   1   52.09   17.88
   3   9  -1   61.14   17.69
   3  -9  -1   29.95   17.69
  -3  -9  -1   75.28   17.15
  -3   9   1   57.93   17.52
  -3  -9  -2    9.04   16.85
   3  -9  -2    3.94   17.63
  -3   9   2   -6.66   18.92
  -3   9  -2    9.89   17.07
   3   9   2    4.22   19.05
  -3  -9   2   37.24   18.09
   3   9  -2   21.40   17.93
   3  -9   2   10.82   18.45
   3  -9   3    8.00   18.16
   3  -9  -3  -17.24   17.46
  -3  -9   3    7.03   19.20
  -3  -9  -3    4.11   12.66
   3   9  -3   12.42   21.41
  -3   9  -3    3.44   17.28
   3   9   3   18.76   18.19
  -3   9   3   37.74   18.67
  -3 -10   0   -5.18   17.83
  -3  10   0   17.61   18.51
   3  10   0   20.47   17.98
   3 -10   0   -3.35   17.94
  -3  10   1   26.28   18.28
   3  10  -1    0.34   18.29
   3 -10  -1   44.58   17.71
   3 -10   1   25.82   18.20
  -3  10  -1   44.26   17.83
   3  10   1   38.12   18.22
  -3 -10  -1   19.17   17.42
  -3 -10   1   18.38   17.58
  -3 -10   2    7.60   18.15
   3  10   2  -23.69   18.61
   3 -10  -2   -7.07   18.15
  -3  10   2   13.28   19.19
   3  10  -2   29.50   18.10
  -3 -10  -2  -29.94   17.77
   3 -10   2  -18.98   18.84
  -3  10  -2   36.76   17.70
  -3 -11   0    1.32   18.94
  -3  11   0   -0.35   19.20
   3  11   0   32.10   19.20
   3 -11   0    4.22   19.08
   3  11   1   -8.58   19.90
   3  11  -1   38.87   19.88
   3 -11   1   27.67   19.40
  -3  11  -1   -4.70   19.06
   3 -11  -1   12.76   19.75
  -3  11   1   34.96   19.28
  -3 -11  -1   -6.72   18.53
  -3 -11   1  -26.09   18.64
  -4   0   1  643.68   55.23
  -4   0   2  713.34   30.55
   4   0   3  833.14   20.25
  -4   0   3  850.13   26.17
  -4   0   4   13.79   18.46
   4   0   4   -6.52   15.30
   4   0   4   -1.34   15.41
  -4   0   4    6.11   14.89
  -4   0   5  100.23   17.56
   4   0   5   87.91   17.14
  -4   0   5   98.22   22.18
   4   0   5  101.19   15.48
   4   0   6   14.47   18.80
  -4   0   6    4.71   23.50
   4   0   6   -0.42   18.35
  -4   0   6   -0.62   23.90
  -4   1   0  502.23   37.04
   4  -1   0  496.71   37.10
   4   1   0  494.86   37.44
  -4  -1   0  491.80   36.33
  -4  -1  -1  163.25   25.22
   4  -1   1  131.38   26.12
  -4  -1   1  158.50   46.31
   4  -1  -1  148.99   38.33
   4   1  -1  165.21   41.68
  -4   1   1  158.15   40.91
  -4   1  -1  158.34   25.71
   4   1   1  161.53   25.31
  -4  -1   2   30.31   21.15
   4   1   2   49.63   17.37
   4  -1   2   50.27   17.18
   4  -1  -2   41.74   19.19
  -4   1   2   31.90   21.49
  -4   1   3   14.00   20.37
   4  -1   3    1.86   15.67
   4   1   3   19.53   14.79
  -4  -1   3   13.77   14.85
  -4  -1   3   21.45   19.92
  -4  -1   4    3.39   18.01
   4  -1   4    4.85   15.03
  -4   1   4    5.59   19.38
   4   1   4   -5.57   15.50
  -4  -1   4   -4.67   18.51
   4  -1   4   12.77   15.51
  -4  -1   5   17.22   19.58
  -4  -1   5   33.37   21.07
   4   1   5   32.81   15.67
  -4   1   5   36.20   19.73
   4  -1   5   13.58   18.82
  -4   1   5   30.26   22.07
   4  -1   5   30.87   16.67
   4   1   6   -9.84   18.43
  -4   1   6   21.39   21.85
  -4  -1   6    2.41   23.81
  -4   1   6   -4.51   19.97
   4   1   6    1.71   18.26
  -4  -1   6   11.42   19.37
   4  -1   6    1.21   22.44
   4  -1   6    2.64   19.09
  -4  -2   0   72.70   29.66
  -4   2   0   73.71   29.98
   4   2   0   67.28   29.57
   4  -2   0   84.23   32.20
  -4   2  -1 1092.52   29.11
  -4   2   1 1019.93   34.02
   4   2  -1 1088.43   34.38
   4  -2   1 1142.64   31.02
  -4  -2  -1 1045.60   29.44
   4   2   1 1100.64   25.97
   4  -2  -1 1088.18   32.94
  -4  -2   1 1043.65   40.32
  -4  -2   2  356.09   22.91
  -4  -2  -2  333.70   18.70
  -4   2   2  360.76   22.49
   4  -2  -2  348.39   20.11
   4   2   2  350.47   19.80
   4   2  -2  366.84   20.35
   4  -2   2  380.22   20.33
   4  -2   3   33.42   15.71
   4  -2  -3   31.29   18.42
  -4  -2   3   13.03   21.61
  -4   2   3   36.41   21.74
   4   2   3   40.75   15.67
  -4   2   4   93.53   17.32
   4  -2   4   91.92   20.74
  -4  -2   4  104.12   22.89
   4   2   4  108.23   16.44
   4  -2   5   19.68   15.83
  -4  -2   5   25.25   21.72
  -4   2   5   21.82   17.34
   4   2   5   32.37   16.25
  -4  -2   5   27.86   21.73
   4  -2   5   37.17   21.13
   4   3   0    3.23   25.08
  -4   3   0   29.56   26.01
   4  -3   0   12.72   27.59
  -4  -3   0   21.25   23.99
   4  -3  -1   32.09   21.51
   4   3  -1   26.64   21.43
   4   3   1   46.89   21.98
   4  -3   1   54.40   21.82
  -4   3  -1   26.86   20.37
  -4  -3   1   38.16   23.02
  -4  -3  -1   51.92   20.08
  -4   3   1   42.30   23.24
  -4   3   2  411.12   23.08
   4   3  -2  444.19   23.00
   4  -3   2  455.84   20.58
  -4  -3   2  418.28   25.92
  -4  -3  -2  388.31   18.83
   4  -3  -2  402.99   20.65
  -4   3  -2  419.99   19.20
   4   3   2  402.92   20.69
   4  -3   3   45.96   17.13
   4  -3  -3   63.42   15.31
  -4  -3   3   59.09   23.26
  -4  -3  -3   63.25   14.93
  -4   3   3   37.04   18.55
   4   3   3   59.66   16.34
  -4   3   4   80.36   17.13
   4   3   4   65.51   16.76
   4  -3   4   87.17   17.04
  -4  -3   4   91.43   22.52
   4  -3   5   -1.55   17.71
  -4   3   5   29.19   21.61
  -4  -3   5   16.07   20.20
  -4  -3   5    6.07   22.27
   4   3   5   17.03   17.42
  -4   4   0  311.94   22.86
  -4  -4   0  319.97   21.97
   4   4   0  285.28   23.54
   4  -4   0  300.19   24.83
  -4   4  -1  134.00   19.71
   4  -4   1  143.16   21.93
   4   4   1  135.64   21.10
   4  -4  -1  135.45   21.18
  -4  -4   1  134.19   22.16
  -4   4   1  143.75   21.51
   4   4  -1  153.63   21.59
  -4  -4  -1  134.15   19.52
  -4   4  -2  570.96   19.49
  -4   4   2  488.46   21.42
   4  -4   2  582.99   21.22
   4  -4  -2  549.26   23.51
   4   4  -2  558.44   20.68
   4   4   2  531.16   21.06
  -4  -4  -2  519.96   18.96
  -4  -4   2  544.30   26.71
  -4   4   3   50.54   17.66
   4   4   3   70.70   17.86
  -4  -4   3   62.28   19.44
  -4  -4  -3   73.69   15.85
   4  -4   3   48.13   17.59
   4  -4  -3   62.68   14.87
  -4   4  -3   48.30   14.92
   4   4  -3   62.73   16.33
   4  -4  -4   15.56   18.33
  -4   4   4    2.16   21.10
   4  -4   4   28.36   17.06
   4   4   4   23.23   16.79
  -4  -4   4   33.96   22.97
   4   4   5   15.24   17.13
  -4  -4   5    7.62   18.73
   4  -4   5   -8.97   18.40
  -4   4   5   52.99   22.05
   4  -5   0   -5.67   19.55
  -4  -5   0   16.28   19.43
  -4   5   0   27.57   18.57
   4   5   0    4.61   21.13
   4  -5  -1   42.34   19.07
   4   5  -1   25.87   19.70
  -4   5  -1   24.98   17.96
  -4  -5   1    0.37   19.63
   4  -5   1    3.47   19.71
  -4  -5  -1   10.44   11.86
   4   5   1   33.91   19.06
  -4   5   1   29.53   19.91
  -4  -5   2   58.73   19.86
   4   5   2   84.89   19.35
   4   5  -2   81.01   17.44
  -4   5   2   92.72   19.70
  -4  -5  -2   81.63   11.74
   4  -5  -2   52.79   17.56
   4  -5   2   61.86   19.83
  -4   5  -2   74.33   17.06
  -4   5   3  253.57   20.28
   4  -5  -3  219.18   17.68
  -4  -5  -3  242.19   16.54
   4   5   3  253.22   18.93
  -4   5  -3  262.57   16.96
  -4  -5   3  221.68   19.89
   4  -5   3  239.58   19.28
   4   5  -3  263.13   17.61
  -4  -5  -4   29.17   16.16
   4  -5   4   15.79   17.28
  -4  -5   4   38.38   18.73
  -4   5   4   32.87   17.62
   4   5   4   20.91   17.50
   4  -5  -4   33.28   16.10
  -4   5   5    5.11   18.67
   4   5   5  -11.23   19.05
   4  -5   5    3.71   18.42
  -4  -5   5    2.22   23.18
  -4  -6   0   52.01   19.34
   4  -6   0   40.72   19.82
  -4   6   0   19.55   19.38
   4   6   0   46.96   20.51
  -4   6  -1   72.82   18.56
  -4   6   1   85.81   21.22
   4   6  -1   38.42   19.06
   4  -6  -1   93.73   19.58
   4   6   1   46.76   19.60
  -4  -6  -1   55.67   18.08
   4  -6   1   65.88   20.62
  -4  -6   1   24.45   23.98
   4  -6   2    4.82   19.53
   4   6   2   -4.40   18.90
  -4   6  -2   28.10   17.20
  -4  -6   2    1.18   21.99
   4   6  -2    4.97   16.74
  -4  -6  -2    4.66   16.11
  -4   6   2  -15.27   20.00
   4  -6  -2   15.44   18.01
   4   6  -3  -18.99   16.61
   4  -6   3   33.24   17.77
  -4   6   3  -13.69   18.58
   4  -6  -3   -8.10   15.70
  -4  -6  -3   -1.71   15.64
  -4  -6   3   23.47   18.88
  -4   6  -3   13.16   15.48
   4   6   3    1.07   17.62
   4  -6   4  -11.66   18.36
   4  -6  -4   -3.82   15.70
   4   6   4   -8.44   17.02
  -4  -6  -4   15.76   16.07
  -4  -6   4   -0.44   23.20
   4   6  -4   19.37   19.42
  -4   6   4   22.25   17.97
   4   6   5   27.87   18.47
  -4  -6   5   36.76   24.19
   4  -6  -5    8.50   17.84
  -4   6   5  -19.68   23.02
   4  -6   5   -6.85   18.83
   4  -7   0   25.94   19.28
  -4  -7   0    9.14   12.54
  -4   7   0   28.68   18.52
   4   7   0   19.71   18.71
  -4   7  -1   21.82   16.65
  -4   7   1   51.24   13.39
   4   7  -1   42.03   18.74
   4  -7  -1   73.07   18.21
  -4  -7   1   15.49   18.91
  -4  -7  -1   56.76   16.78
   4  -7   1   60.71   18.74
   4   7   1   59.70   19.13
   4  -7   2   81.25   18.43
  -4   7  -2   97.63   16.36
   4   7   2   76.88   18.88
  -4  -7   2   81.47   18.84
  -4  -7  -2   96.10   17.66
   4   7  -2  101.11   17.92
   4  -7  -2   86.02   17.22
  -4   7   2   84.54   18.67
  -4  -7   3   -9.31   17.93
   4   7   3    7.26   17.71
  -4   7   3   -6.10   19.37
  -4  -7  -3   -9.55   15.97
   4  -7   3   15.59   17.53
  -4   7  -3   10.41   16.54
   4  -7  -3   -5.24   17.40
   4   7  -3    8.53   16.08
   4   7   4   -6.00   18.53
   4   7  -4   34.66   16.90
  -4   7  -4   15.57   16.88
  -4   7   4   47.11   22.22
   4  -7  -4   14.97   21.13
   4  -7   4   24.17   18.03
  -4  -7   4   14.83   18.78
  -4  -7  -4   15.87   16.30
   4   8   0   -6.83   18.85
  -4   8   0    0.79   18.07
  -4  -8   0   36.69   18.52
   4  -8   0  -29.57   18.76
   4   8  -1   23.38   17.31
   4  -8  -1   -2.98   18.42
  -4   8  -1   39.35   17.47
  -4  -8   1   17.14   17.41
  -4   8   1   38.83   18.72
  -4  -8  -1    9.09   17.57
   4  -8   1   33.26   18.60
   4   8   1   33.91   18.78
   4   8  -2   35.65   17.88
  -4   8  -2   22.62   16.76
   4  -8   2   -1.38   18.62
   4  -8  -2    5.34   16.91
  -4  -8  -2  -30.70   15.59
  -4  -8   2   45.27   18.01
  -4   8   2    6.98   17.81
   4   8   2    6.81   17.76
  -4   8   3   12.89   17.67
   4  -8  -3   -0.72   16.35
   4   8   3   10.49   18.52
   4  -8   3   11.00   18.26
  -4  -8  -3   13.71   17.21
  -4  -8   3   26.84   22.30
  -4   8  -3   13.29   16.24
   4   8  -3    8.52   16.41
   4   8  -4   60.22   18.75
  -4  -8   4   25.71   19.61
   4   8   4   61.27   19.87
   4  -8  -4   32.39   18.53
   4  -8   4   39.70   19.85
  -4  -8  -4   77.22   18.31
  -4   8  -4   43.83   18.86
  -4   8   4   37.09   19.65
  -4   9   0   -8.96   17.14
   4   9   0   20.46   18.07
  -4  -9   0    4.20   17.08
   4  -9   0   33.32   17.68
   4  -9  -1   47.89   12.68
   4   9   1   51.58   18.29
  -4  -9   1   30.78   17.56
  -4   9  -1   60.96   17.77
   4   9  -1   68.01   17.28
  -4   9   1   53.79   17.57
  -4  -9  -1   42.92   17.36
   4  -9   1   61.80   18.08
  -4  -9  -2   30.99   11.93
  -4   9  -2   10.04   16.89
   4  -9   2  -15.53   19.58
  -4   9   2    6.44   18.56
  -4  -9   2   43.05   18.69
   4   9  -2   20.73   18.03
   4  -9  -2   -8.72   18.06
   4   9   2   26.40   18.24
  -4  -9   3    8.23   19.06
  -4  -9  -3   -6.87   17.56
   4  -9   3   32.18   18.25
   4  -9  -3   11.50   17.80
  -4   9   3  -29.71   18.86
   4   9   3    5.75   18.93
   4   9  -3  -11.81   17.85
  -4   9  -3   10.50   17.07
   4  10   0   12.86   17.88
  -4  10   0    6.64   18.02
  -4 -10   0   -1.00   17.86
   4 -10   0   12.90   13.05
  -4  10  -1  -17.12   18.00
   4 -10   1   26.86   18.27
   4 -10  -1    5.36   12.93
  -4 -10   1   19.79   18.26
   4  10   1  -26.09   18.44
  -4  10   1  -42.68   18.09
   4  10  -1    9.54   17.96
  -4 -10  -1   -1.95   16.99
   4 -10   2   28.23   18.42
  -4 -10   2    2.17   18.37
   4  10  -2   46.91   17.98
  -4  10   2   18.61   19.00
  -4  10  -2    9.50   18.21
   4  10   2  -14.09   19.15
   4 -10  -2    1.58   13.06
  -4 -10  -2   38.75   18.24
  -4 -11   0   -2.67   19.07
   4  11   0  -26.39   19.94
   4 -11   0   25.70   19.81
  -4  11   0    1.85   19.03
   4 -11   1   -0.41   19.42
  -4 -11   1    6.41   18.63
   4  11  -1    8.57   18.78
   4 -11  -1   21.99   18.74
   4  11   1  -14.80   19.77
  -4  11   1    1.32   19.28
  -4 -11  -1   21.07   18.74
  -4  11  -1   -0.40   18.88
  -5   0   2    7.83   22.87
  -5   0   3   -4.36   18.38
   5   0   3   -5.84   14.27
  -5   0   4    4.92   19.59
  -5   0   4  -12.53   19.23
   5   0   4   29.23   14.70
   5   0   4   13.14   15.06
  -5   0   5   11.74   20.56
   5   0   5   -3.72   15.18
   5   0   5    4.18   15.73
  -5   0   5  -10.18   21.10
   5   0   6   17.42   18.09
   5   0   6    8.16   22.28
  -5   0   6   -1.22   23.61
  -5   0   6    3.42   18.98
  -5   1   0   51.22   29.98
  -5  -1   0   51.42   29.56
   5  -1   0   59.09   31.11
   5   1   0   49.69   29.77
   5   1  -1 1363.49   55.97
  -5   1   1 1309.66   49.92
  -5  -1  -1 1258.98   31.69
   5  -1  -1 1338.13   47.67
  -5  -1   1 1245.92   58.47
   5  -1   1 1368.99   33.00
   5   1   1 1270.00   27.55
   5   1   2  276.02   18.36
  -5   1   2  278.27   24.48
   5  -1  -2  273.92   22.89
   5  -1   2  318.00   19.76
  -5  -1   2  285.55   28.86
  -5  -1   3   36.69   18.68
  -5  -1   3   48.13   20.35
   5   1   3   37.54   14.66
  -5   1   3   44.29   21.13
   5  -1   3   44.55   15.11
   5  -1   4   62.75   19.12
  -5   1   4   56.77   20.21
   5  -1   4   35.82   14.79
  -5  -1   4   49.04   20.78
   5   1   4   31.51   15.46
  -5  -1   4   47.05   19.85
   5  -1   5   52.41   16.62
  -5  -1   5   72.54   22.62
   5   1   5  102.90   17.02
   5  -1   5   80.39   16.32
  -5   1   5   90.43   19.16
  -5   1   5   78.48   21.61
  -5  -1   5   82.46   22.95
   5  -1   6   14.33   19.08
   5   1   6   20.26   18.47
  -5  -1   6   39.97   23.81
  -5   1   6   24.85   23.60
   5  -1   6    8.63   18.56
  -5  -1   6   19.80   24.12
  -5   1   6   17.18   24.28
   5   1   6   33.97   18.61
   5  -2   0 3209.49   46.19
  -5  -2   0 3275.46   50.37
   5   2   0 3221.94   46.45
  -5   2   0 3385.23   46.33
   5  -2   1  927.12   29.54
   5  -2  -1  858.40   31.79
  -5  -2  -1  850.20   27.65
   5   2  -1  854.45   37.83
  -5   2   1  883.55   38.00
   5   2   1  868.36   29.00
  -5   2  -1  902.17   27.03
  -5  -2   1  870.58   33.83
   5   2  -2  895.65   27.96
  -5  -2  -2  849.17   21.23
   5   2   2  834.69   22.05
  -5  -2   2  895.43   31.28
   5  -2  -2  899.14   27.13
   5  -2   2  936.53   22.86
  -5   2   2  849.90   26.69
   5   2   3   39.24   15.53
  -5   2   3   42.51   18.56
   5  -2   3   42.53   15.92
  -5  -2   3   44.54   22.49
   5  -2  -3   46.42   18.44
   5   2   4   34.55   18.93
  -5   2   4   30.45   17.98
   5  -2   4   48.95   15.72
  -5  -2   4   23.04   16.36
  -5  -2   4   42.97   21.21
   5  -2   5   -2.60   15.51
  -5  -2   5   -4.00   20.91
   5  -2   5    2.97   16.18
  -5   2   5   13.64   21.04
   5   2   5   19.81   16.52
  -5  -2   5   -5.92   21.19
  -5   3   0   25.97   24.04
   5  -3   0   18.11   26.18
  -5  -3   0   -0.06   22.99
   5   3   0   -4.04   24.36
   5  -3  -1   46.34   21.84
  -5  -3  -1   64.30   19.85
  -5  -3   1   46.88   22.28
   5  -3   1   44.15   21.08
   5   3  -1   45.70   26.29
   5   3   1   39.85   21.47
  -5   3   1   72.74   22.40
  -5   3  -1   48.28   14.84
  -5   3  -2    9.98   15.94
   5   3  -2    7.99   16.34
  -5  -3  -2   27.22   15.93
  -5   3   2   24.18   20.51
  -5  -3   2    3.13   18.39
   5   3   2    4.19   18.09
   5  -3   2    4.58   18.24
   5  -3  -2   17.44   21.09
   5   3   3   44.17   16.67
   5  -3  -3   51.01   15.64
  -5  -3   3   32.37   24.83
  -5  -3  -3   36.24   15.39
  -5   3   3   58.23   22.92
   5  -3   3   77.99   17.22
  -5   3   4  182.05   21.63
  -5  -3   4  206.95   24.06
   5  -3   4  181.99   18.05
   5   3   4  202.12   17.48
  -5  -3   5   -5.50   17.41
  -5  -3   5   13.69   22.35
   5  -3   5   -0.88   21.35
   5   3   5   14.02   17.27
  -5   3   5   -4.86   17.21
   5  -4   0   62.29   22.78
  -5   4   0   72.04   21.15
   5   4   0   92.96   21.77
  -5  -4   0   79.31   20.66
   5   4  -1  322.85   22.77
  -5   4  -1  345.04   20.37
  -5  -4   1  307.58   23.20
   5  -4  -1  314.52   22.20
   5   4   1  315.06   21.46
   5  -4   1  334.29   22.20
  -5   4   1  298.45   22.46
  -5  -4  -1  308.06   19.47
   5   4  -2   66.91   18.37
  -5   4  -2   74.18   16.94
   5   4   2   74.19   18.92
  -5  -4  -2   78.21   16.60
   5  -4  -2   75.78   17.93
  -5  -4   2   84.11   20.31
   5  -4   2   67.06   18.06
  -5   4   2   81.41   19.62
  -5   4   3   10.42   18.88
   5  -4   3   -5.29   17.89
  -5   4  -3   -4.37   15.90
  -5  -4  -3   -3.13   15.27
  -5  -4   3    8.41   19.35
   5   4   3    6.68   17.53
   5  -4  -3    0.33   15.60
   5   4  -3   19.04   18.72
   5  -4  -4   71.93   15.25
   5  -4   4   51.39   17.01
   5   4   4   58.27   16.45
  -5  -4   4   64.90   22.09
  -5   4   4   55.03   17.74
  -5  -4   5   17.65   22.84
  -5   4   5   20.90   17.77
   5   4   5   22.72   18.23
   5  -4   5  -17.84   17.80
  -5  -5   0   63.26   14.18
   5   5   0   55.20   21.53
  -5   5   0   60.42   19.16
   5  -5   0   52.33   19.45
   5  -5  -1   87.23   18.99
  -5   5  -1   81.55   18.79
  -5  -5   1   61.64   19.46
  -5  -5  -1   60.74   17.10
   5  -5   1   25.65   20.05
  -5   5   1   55.70   19.52
   5   5   1   77.43   19.45
   5   5  -1   25.64   19.72
   5   5   2   44.65   19.04
  -5   5  -2   42.50   16.83
  -5   5   2   24.20   19.06
  -5  -5   2   36.95   24.65
   5  -5  -2   33.30   17.39
  -5  -5  -2   50.54   16.27
   5   5  -2   59.39   18.19
   5  -5   2   49.80   19.68
   5   5   3   23.83   17.16
   5  -5   3   15.45   17.67
  -5   5  -3   43.95   15.38
   5  -5  -3   45.02   19.85
   5   5  -3   30.03   19.20
  -5  -5   3   12.47   18.80
  -5   5   3   39.24   18.36
  -5  -5  -3   38.38   14.99
   5  -5  -4    3.20   15.70
  -5  -5  -4   22.92   15.74
   5  -5   4   15.85   18.04
  -5   5   4   17.28   17.67
  -5  -5   4    0.52   21.82
   5   5   4   -8.72   16.22
  -5  -5   5    0.55   23.26
   5  -5   5  -13.80   18.54
  -5   5   5   -6.30   18.61
   5   5   5    2.02   18.29
   5  -6   0  404.13   22.68
  -5  -6   0  402.89   20.85
  -5   6   0  397.54   21.84
   5   6   0  354.88   17.15
   5  -6  -1   75.73   19.63
   5   6  -1   59.80   19.93
   5   6   1   72.21   19.87
  -5   6  -1   56.07   18.35
  -5   6   1   86.48   19.90
   5  -6   1   77.34   20.34
  -5  -6  -1   74.12   18.05
  -5  -6   1   53.61   18.97
  -5   6  -2  128.66   17.63
   5  -6   2  111.68   19.58
  -5  -6  -2  117.12   16.32
   5  -6  -2  141.17   17.65
   5   6   2  104.31   18.09
   5   6  -2  131.63   18.21
  -5   6   2  139.00   20.47
  -5  -6   2  114.98   18.93
  -5   6  -3   28.18   15.57
   5  -6  -3   40.36   15.34
  -5   6   3   30.63   18.05
   5  -6   3   34.43   17.13
  -5  -6  -3    5.75   16.18
   5   6  -3   20.46   15.62
  -5  -6   3   -3.30   22.45
   5   6   3   23.65   17.43
   5   6   4   28.92   17.55
   5  -6   4   38.73   17.37
  -5  -6   4    6.69   18.79
  -5   6   4   -4.64   18.09
   5   6  -4    8.36   19.87
  -5  -6  -4    4.91   14.87
   5  -6  -4   21.10   20.03
   5   6   5  -38.80   18.16
   5  -6  -5    2.86   22.29
  -5  -6   5  -18.02   19.06
   5  -6   5   13.23   19.00
  -5   6   5   54.64   23.77
  -5   7   0   23.85   18.14
  -5  -7   0   19.54   13.44
   5  -7   0  -17.54   19.09
   5   7   0   20.18   19.87
  -5  -7   1   19.15   18.93
   5   7   1    8.58   18.31
  -5   7   1  -12.37   18.89
   5  -7  -1   16.52   17.64
   5  -7   1   37.75   18.61
  -5  -7  -1   10.11   11.67
  -5   7  -1   37.04   17.34
   5   7  -1    3.35   19.32
  -5  -7   2   89.20   19.90
   5   7   2   67.39   13.84
   5   7  -2   94.32   17.97
   5  -7  -2  109.72   16.82
  -5   7   2   85.94   18.35
  -5   7  -2  101.55   16.81
   5  -7   2   53.65   18.98
  -5  -7  -2  112.85   16.81
   5   7   3   -2.59   17.80
  -5   7  -3   33.60   16.25
   5   7  -3   42.68   20.45
  -5  -7  -3   13.51   16.02
  -5   7   3   32.65   18.32
   5  -7  -3   17.42   16.88
  -5  -7   3   48.15   19.09
   5  -7   3    8.87   17.64
   5  -7  -4    2.86   17.10
   5   7   4   -2.98   17.89
  -5   7  -4   -1.13   16.91
  -5  -7   4   19.63   18.95
  -5  -7  -4   25.93   16.68
   5   7  -4    6.45   20.27
   5  -7   4   19.26   18.56
  -5   7   4   15.88   17.56
  -5  -8   0   22.33   17.64
  -5   8   0   34.39   18.20
   5  -8   0   32.87   19.11
   5   8   0   53.74   18.97
  -5  -8   1   17.31   17.80
  -5   8   1   37.18   19.08
  -5   8  -1   47.39   17.24
   5  -8  -1    5.85   18.88
   5   8  -1   66.37   18.24
   5   8   1   45.69   18.39
  -5  -8  -1   34.32   17.02
   5  -8   1   39.16   19.36
  -5  -8   2   15.43   18.43
  -5  -8  -2    0.45   16.04
   5   8   2   26.82   12.63
  -5   8  -2   29.49   17.10
   5   8  -2   26.84   17.81
  -5   8   2   31.30   18.47
   5  -8  -2   33.04   16.51
   5  -8   2   -1.75   18.72
  -5  -8   3  -19.62   21.33
  -5  -8  -3   11.99   16.50
  -5   8  -3   15.37   15.45
   5  -8   3   -0.93   16.39
   5   8  -3   -7.68   17.04
   5   8   3  -17.23   12.51
  -5   8   3   27.10   18.04
   5  -8  -3    5.16   16.33
  -5  -8   4   19.35   19.54
   5  -8  -4    3.80   18.31
   5   8   4  -14.56   17.85
  -5   8  -4   15.74   17.59
  -5   8   4   10.94   19.49
  -5  -8  -4   23.01   17.37
   5  -8   4   19.83   19.85
   5   8  -4   -7.97   22.15
  -5   9   0   26.56   17.32
   5  -9   0    6.81   17.92
  -5  -9   0   27.21   17.42
   5   9   0   11.11   17.75
  -5   9   1   34.95   18.28
   5  -9   1   90.85   19.14
  -5  -9   1   49.92   17.43
   5  -9  -1   72.84   18.66
  -5  -9  -1   62.90   17.66
   5   9  -1   79.09   17.95
  -5   9  -1   51.84   17.29
   5   9   1   86.74   18.90
  -5   9  -2   35.52   16.55
   5   9   2  -20.25   18.90
   5   9  -2   24.05   17.22
   5  -9  -2   17.30   17.67
  -5   9   2   16.09   18.78
  -5  -9   2   12.38   17.52
  -5  -9  -2    0.52   17.22
   5  -9   2  -43.57   18.99
  -5  -9   3   25.70   18.48
   5   9   3   -5.19   18.82
   5   9  -3   29.08   18.21
  -5   9  -3   16.49   17.66
  -5   9   3    3.46   18.32
  -5  -9  -3  -16.99   17.16
   5  -9   3   -0.72   18.97
   5  -9  -3  -14.52   17.19
  -5 -10   0   -0.46   17.88
   5 -10   0    5.06   18.23
  -5  10   0   17.61   12.69
   5  10   0    3.65   18.68
  -5  10  -1    3.85   12.61
   5  10  -1   12.83   17.98
   5 -10  -1    7.96   12.88
  -5  10   1    7.34   18.03
   5  10   1   -7.68   18.94
   5 -10   1    0.44   18.64
  -5 -10   1  -19.60   17.62
  -5 -10  -1   12.63   17.60
  -5 -10  -2   11.43   17.80
   5 -10   2   27.91   18.06
  -5 -10   2   26.59   18.24
  -5  10  -2   14.81   11.98
  -5  10   2   -2.32   18.77
   5  10   2  -13.67   19.33
   5  10  -2   17.30   18.46
   5 -10  -2   23.50   17.81
  -5  11   0   38.02   19.43
  -5 -11   0   22.65   18.82
   5 -11   0   17.42   19.60
   5  11   0   32.76   19.13
  -5  11  -1   16.53   18.56
  -5 -11   1   21.61   18.88
   5 -11   1   18.48   19.29
  -5 -11  -1   -8.73   18.67
  -5  11   1   13.24   19.44
   5 -11  -1   10.51   18.93
   5  11   1   19.22   19.73
   5  11  -1    9.65   18.99
  -6   0   2  243.43   28.18
  -6   0   3  938.32   28.28
  -6   0   3  891.74   28.26
   6   0   3  884.64   19.63
   6   0   4   21.85   14.91
  -6   0   4   20.06   20.22
  -6   0   4   27.60   19.15
   6   0   4   23.83   14.95
  -6   0   5   48.90   21.86
  -6   0   5   52.96   21.58
   6   0   5   47.88   16.88
   6   0   5   55.61   15.72
   6   0   6    2.17   18.15
  -6   0   6   26.19   26.49
   6   0   6    9.05   18.15
  -6   0   6   18.11   24.36
   6   1   0 1449.22   40.90
  -6  -1   0 1439.51   40.27
  -6   1   0 1453.76   39.26
   6  -1   0 1513.87   39.46
  -6  -1  -1   71.68   22.93
  -6  -1   1   80.17   45.66
   6   1   1   66.55   23.45
   6   1  -1   86.17   46.18
   6  -1   1   83.11   24.76
   6  -1  -1   86.77   36.76
  -6   1   1   85.30   37.63
   6  -1   2   98.21   17.45
  -6  -1   2   92.10   23.57
   6   1   2  107.78   17.24
  -6   1   2   91.29   23.67
   6  -1  -2   98.78   20.45
  -6  -1   3   52.43   24.55
   6  -1   3   50.09   15.13
  -6  -1   3   45.84   18.84
   6   1   3   27.44   15.26
  -6   1   3   60.06   21.73
  -6  -1   4   22.20   20.70
   6  -1   4   21.68   14.36
  -6   1   4   23.22   17.93
   6  -1   4   23.13   15.71
  -6  -1   4   21.03   18.66
   6   1   4   23.85   14.46
   6  -1   5   29.58   16.72
   6   1   5   40.13   16.14
  -6  -1   5   13.14   21.94
   6  -1   5   23.06   15.72
  -6   1   5   23.51   21.86
  -6   1   5   36.38   21.50
  -6  -1   5   29.01   22.29
   6  -1   6   12.15   18.94
  -6   1   6   16.53   23.63
  -6  -1   6   -0.93   23.56
  -6  -1   6   18.35   23.92
  -6   1   6   -4.04   24.16
   6   1   6    5.45   18.67
   6  -1   6   28.27   18.30
   6   1   6    5.10   18.68
  -6   2   0  236.65   26.98
   6  -2   0  206.18   28.82
  -6  -2   0  215.55   25.46
   6   2   0  203.49   28.33
  -6  -2  -1   61.46   20.80
   6  -2  -1   72.54   24.66
   6   2   1   86.09   21.99
  -6   2  -1   87.52   21.55
  -6  -2   1   87.38   31.31
  -6   2   1   74.28   25.62
   6  -2   1   70.61   23.95
   6   2  -1   69.97   31.15
   6  -2   2   76.76   18.19
  -6  -2   2   68.48   27.91
  -6  -2  -2   57.95   16.46
   6  -2  -2   60.13   17.01
   6   2   2   63.06   17.25
  -6   2   2   71.76   20.19
   6   2  -2   56.76   24.26
   6  -2  -3   -3.13   18.72
  -6  -2   3   -2.28   23.38
   6  -2   3    8.63   14.89
   6   2   3    2.75   14.54
  -6   2   3    2.21   18.76
  -6  -2   4   55.34   22.52
  -6  -2   4   51.14   19.81
  -6   2   4   51.37   18.34
   6  -2   4   72.32   16.40
   6   2   4   67.36   15.37
   6   2   5   17.26   17.80
  -6  -2   5   14.95   21.02
   6  -2   5   26.76   18.97
   6  -2   5   21.86   16.23
  -6   2   5    7.86   21.12
  -6  -2   5   17.06   21.94
   6  -3   0    0.76   24.02
  -6  -3   0   23.20   26.05
   6   3   0    0.39   24.47
  -6   3   0   16.99   23.08
  -6  -3  -1  301.44   21.32
   6  -3   1  316.44   23.15
   6   3  -1  277.77   23.45
  -6  -3   1  294.22   24.39
   6   3   1  287.60   17.44
   6  -3  -1  301.21   23.61
  -6   3  -1  293.46   20.99
  -6   3   1  299.49   23.94
  -6   3  -2  199.16   17.21
   6  -3   2  220.54   20.05
  -6  -3   2  173.32   21.27
   6  -3  -2  183.53   18.52
  -6  -3  -2  168.12   16.65
  -6   3   2  161.70   21.15
   6   3  -2  206.93   22.03
   6   3   2  184.49   18.46
   6  -3  -3   16.32   15.68
   6  -3   3   24.67   16.83
  -6   3   3   21.10   18.70
   6   3   3   27.83   16.17
  -6  -3   3   38.47   24.45
  -6  -3  -3    9.95   14.63
   6   3   4  139.39   16.53
  -6   3   4  138.89   22.87
  -6  -3   4  175.12   23.87
   6  -3   4  152.96   18.21
  -6  -3   5   21.83   22.25
  -6   3   5   17.00   22.84
   6  -3   5    3.19   16.76
   6   3   5   30.39   17.29
  -6  -3   5   11.80   20.71
  -6   4   0   -2.43   20.29
  -6  -4   0    5.17   19.40
   6  -4   0    2.54   21.59
   6   4   0   -8.08   22.00
   6   4  -1  119.11   26.44
  -6   4  -1  137.50   18.86
  -6  -4  -1  119.94   13.18
  -6  -4   1  127.53   21.15
   6  -4  -1  140.98   21.15
   6  -4   1  142.04   20.22
   6   4   1  134.00   19.84
  -6   4   1  129.72   21.63
   6   4   2    5.05   18.04
   6   4  -2   10.91   20.81
   6  -4   2   -0.49   18.50
  -6   4  -2    6.06   16.21
  -6  -4   2    9.51   19.06
  -6   4   2   14.06   24.29
   6  -4  -2   11.83   16.77
  -6  -4  -2   -5.18   15.71
  -6   4  -3   66.57   15.95
   6  -4  -3   70.60   15.93
   6  -4   3   85.88   17.73
  -6  -4  -3   57.33   15.76
  -6   4   3   66.52   19.37
  -6  -4   3   52.68   24.29
   6   4  -3   70.27   15.81
   6   4   3   75.39   18.00
  -6   4   4   37.60   21.08
   6  -4   4   36.41   16.13
   6  -4  -4   44.41   14.89
   6   4   4   36.00   16.96
  -6  -4   4   31.90   22.10
  -6  -4   5   12.70   23.47
   6  -4   5   16.29   17.30
  -6   4   5   30.56   18.04
   6   4   5   26.36   17.50
   6   5   0  250.75   21.34
  -6  -5   0  263.55   20.82
  -6   5   0  266.92   19.25
   6  -5   0  246.51   20.45
   6  -5  -1   79.92   19.36
  -6   5  -1  114.61   17.69
   6   5   1   80.35   19.03
   6   5  -1  101.70   20.55
   6  -5   1   91.52   20.22
  -6   5   1   83.42   19.06
  -6  -5   1  108.91   18.63
  -6  -5  -1   63.45   17.30
  -6   5  -2   53.37   17.51
  -6  -5  -2   67.32   16.44
   6   5  -2   45.55   17.80
   6  -5   2   80.83   19.79
   6   5   2   52.99   19.11
  -6  -5   2   65.43   20.29
  -6   5   2   51.81   19.56
   6  -5  -2   76.21   21.43
  -6   5  -3  201.22   16.12
   6  -5  -3  181.45   16.77
  -6  -5   3  171.61   20.07
  -6  -5  -3  176.10   15.82
   6   5   3  183.63   17.53
   6  -5   3  199.95   18.09
   6   5  -3  176.83   17.05
  -6   5   3  172.27   19.10
   6   5   4   14.19   16.08
   6  -5  -4   20.77   15.51
  -6  -5   4   19.15   22.55
  -6  -5  -4   16.18   14.74
   6  -5   4   15.32   21.75
  -6   5   4   26.72   20.89
   6  -5   5   31.24   18.39
  -6   5   5   14.35   19.02
   6   5   5    8.51   18.41
  -6  -5   5   31.53   24.20
   6  -6   0  300.77   21.30
  -6   6   0  291.64   21.06
  -6  -6   0  284.04   20.02
   6   6   0  318.42   22.11
  -6  -6   1  -17.12   18.34
  -6  -6  -1   14.27   17.53
  -6   6  -1   11.06   17.88
   6  -6  -1   26.70   19.59
   6  -6   1    7.10   19.76
  -6   6   1   17.74   20.11
   6   6  -1   31.36   18.82
   6   6   1   46.56   19.58
  -6  -6   2    8.72   18.23
   6   6   2   13.01   12.82
   6   6  -2   24.11   17.75
  -6  -6  -2   15.56   15.79
   6  -6   2   23.90   18.96
  -6   6   2   10.73   18.55
  -6   6  -2   11.40   16.57
   6  -6  -2    7.54   18.16
   6   6   3   86.40   18.33
  -6  -6  -3   93.19   15.92
   6   6  -3   96.83   20.10
   6  -6  -3   82.85   20.77
   6  -6   3  121.96   18.44
  -6   6  -3   90.75   16.44
  -6   6   3   73.23   18.98
  -6  -6   3  104.64   18.00
   6  -6  -4    1.49   16.48
  -6  -6   4   -7.24   21.74
   6  -6   4   -0.92   18.07
   6   6   4    2.62   16.54
  -6  -6  -4   -4.60   15.35
  -6   6   4  -12.80   18.06
   6   6  -4   21.52   20.37
   6   6   5   -8.39   18.53
   6  -6  -5    6.01   18.35
  -6  -6   5   14.65   24.66
   6  -6   5   -7.50   19.38
  -6   6   5   -2.13   24.20
   6   7   0  -10.97   19.81
  -6   7   0   15.98   18.32
  -6  -7   0    6.92   12.41
   6  -7   0   -9.80   13.27
  -6   7  -1   20.70   12.29
  -6  -7   1   32.01   18.63
  -6  -7  -1   29.32   16.60
   6   7  -1   35.51   23.24
  -6   7   1   39.00   18.25
   6  -7  -1   48.82   18.88
   6  -7   1   15.04   18.98
   6   7   1   16.49   17.93
  -6  -7   2   82.73   19.46
   6  -7  -2  111.58   17.35
   6   7   2  112.45   19.00
  -6   7   2  101.86   18.02
   6   7  -2  150.40   22.05
  -6  -7  -2  119.04   17.23
   6  -7   2  148.80   19.78
  -6   7  -2  145.94   16.79
  -6   7  -3   28.05   15.89
   6   7   3   33.46   17.72
   6  -7  -3   -1.57   17.25
  -6   7   3   -6.37   18.56
   6  -7   3   -7.55   17.24
  -6  -7  -3   34.61   15.63
   6   7  -3   16.05   15.88
  -6  -7   3   -5.18   21.53
  -6  -7  -4   23.63   16.60
  -6   7  -4   33.07   16.92
   6   7   4   12.46   17.95
   6  -7   4   31.19   22.62
   6   7  -4   18.64   17.10
  -6  -7   4  -10.36   22.09
  -6   7   4   10.26   18.21
   6  -7  -4   12.23   16.76
   6  -8   0   23.55   19.32
  -6   8   0   -0.51   18.73
  -6  -8   0   28.22   12.57
   6   8   0   15.98   19.61
  -6  -8  -1   21.27   17.62
  -6   8  -1    6.76   17.35
   6   8  -1   62.01   17.98
   6  -8  -1   27.93   18.37
  -6   8   1   -2.91   13.44
   6   8   1   11.60   18.57
  -6  -8   1   34.18   17.38
   6  -8   1   32.16   13.12
  -6  -8   2   17.40   18.32
  -6  -8  -2   11.64   16.45
   6  -8  -2   50.00   16.23
  -6   8  -2   42.17   16.68
   6   8  -2   47.74   18.05
   6   8   2   42.56   17.72
  -6   8   2   44.98   17.46
   6  -8   2   28.56   18.69
   6  -8   3   41.06   17.41
   6   8  -3    7.67   17.21
   6  -8  -3    0.00   16.96
  -6  -8  -3    4.46   16.76
  -6   8   3    5.57   18.67
   6   8   3   -4.25   18.28
  -6  -8   3  -36.38   22.64
  -6   8  -3  -11.07   15.83
   6   8  -4   15.33   22.32
   6   8   4    4.29   18.98
  -6  -8  -4   37.19   17.94
  -6  -8   4   14.04   18.42
  -6   8   4    4.15   20.64
   6  -8  -4    6.32   18.06
   6  -8   4   10.14   19.08
  -6   8  -4   -3.26   17.41
  -6   9   0   16.20   17.06
  -6  -9   0   22.61   17.47
   6   9   0   29.92   17.88
   6  -9   0  -12.62   17.76
  -6  -9  -1   56.67   16.95
  -6   9  -1   28.62   17.83
  -6   9   1   59.23   18.44
   6  -9   1   45.63   19.06
   6  -9  -1   46.64   18.41
   6   9   1   47.76   18.94
  -6  -9   1   46.02   17.74
   6   9  -1   46.48   18.49
  -6   9  -2   -1.65   16.94
  -6  -9   2    0.53   18.66
  -6  -9  -2   -7.63   17.15
   6  -9  -2    5.12   17.67
  -6   9   2  -11.12   19.70
   6   9  -2   20.97   21.09
   6  -9   2   14.52   18.62
   6   9   2   15.33   18.50
  -6   9  -3   12.88   17.82
  -6   9   3   31.15   19.07
   6   9  -3   -5.84   22.07
   6  -9  -3   25.80   16.85
  -6  -9  -3    5.90   17.14
   6  -9   3   34.18   19.00
  -6  -9   3    5.08   18.71
   6   9   3   10.75   18.74
   6 -10   0   -0.67   18.21
   6  10   0  -16.46   18.74
  -6 -10   0  -14.36   17.90
  -6  10   0    7.55   17.78
   6 -10   1  -18.15   18.06
   6 -10  -1   10.88   12.72
  -6  10   1   20.82   18.30
  -6 -10   1   31.51   16.86
  -6 -10  -1   -4.72   12.32
   6  10   1   -1.34   18.18
  -6  10  -1   20.76   17.55
   6  10  -1   29.13   18.47
   6 -10   2   28.86   18.49
   6  10   2  -14.24   18.97
  -6 -10  -2    3.44   17.89
   6  10  -2    8.56   19.18
  -6 -10   2   36.88   19.29
  -6  10  -2   18.40   12.24
  -6  10   2   -0.85   18.56
   6 -10  -2   34.57   18.39
   6 -11   0   30.12   14.49
  -6  11   0   13.85   18.99
   6  11   0   69.83   18.73
  -6 -11   0   33.46   18.93
  -6 -11  -1   -2.55   18.66
   6  11  -1   18.86   19.10
   6 -11   1  -12.47   19.57
   6 -11  -1   13.51   18.79
  -6 -11   1  -27.44   19.14
   6  11   1    2.20   19.61
  -6  11   1   -9.00   19.06
  -6  11  -1    5.39   18.81
  -7   0   2    0.53   30.04
   7   0   3    6.21   14.08
  -7   0   3    6.61   23.87
  -7   0   3   -6.88   22.02
  -7   0   4    4.87   20.73
   7   0   4   11.75   14.26
   7   0   4  -19.18   14.79
  -7   0   4    0.03   20.45
  -7   0   5   10.58   21.45
   7   0   5   -0.31   16.71
   7   0   5    8.84   18.75
  -7   0   5    0.02   21.69
   7   0   6   11.23   18.58
  -7   0   6   15.65   23.74
   7   0   6   11.30   18.47
  -7   0   6    6.43   23.79
  -7   1   0  293.66   27.73
  -7  -1   0  260.49   26.30
   7  -1   0  303.27   28.93
   7   1   0  291.60   27.77
  -7  -1   1  416.97   48.18
  -7   1   1  433.23   42.71
   7   1  -1  428.43   55.48
   7  -1  -1  415.62   38.94
   7   1   1  394.54   24.31
   7  -1   1  471.19   26.24
  -7   1   2  212.17   27.31
  -7  -1   2  228.34   35.17
   7  -1   2  271.67   18.78
   7   1   2  224.69   17.90
   7  -1  -2  216.40   22.93
   7   1   3  173.71   15.72
  -7  -1   3  186.34   23.35
  -7  -1   3  203.16   23.40
   7  -1   3  220.45   15.85
  -7   1   3  180.29   23.56
   7   1   4   31.72   15.23
   7  -1   4   32.31   14.65
  -7  -1   4   45.86   25.10
   7  -1   4   20.11   15.69
  -7   1   4   37.31   22.24
  -7  -1   4   29.62   23.55
   7  -1   5  109.61   16.59
  -7  -1   5  121.93   26.08
  -7   1   5  157.01   22.26
  -7   1   5  137.97   23.19
   7  -1   5  144.01   17.33
  -7  -1   5  130.20   22.99
   7   1   5  114.02   17.23
  -7   2   0   56.56   23.53
   7  -2   0   80.47   25.85
   7   2   0   64.08   24.76
  -7  -2   0   66.35   22.52
  -7   2  -1   77.13   20.92
   7   2  -1   70.97   29.79
  -7  -2   1   58.73   28.47
   7   2   1   63.69   20.68
   7  -2   1   76.90   22.35
  -7  -2  -1   71.49   19.84
  -7   2   1   61.70   24.09
   7  -2  -1   65.98   29.09
  -7   2   2  133.26   21.11
   7  -2   2  144.24   18.61
  -7  -2   2  129.11   27.06
  -7  -2  -2  117.44   16.69
   7   2   2  124.87   17.40
   7   2  -2  142.42   25.51
   7  -2  -2  132.74   21.45
  -7   2   3   25.62   23.62
  -7  -2   3   14.18   23.43
   7   2   3   15.71   16.17
   7  -2  -3   28.40   15.61
   7  -2   3    8.69   16.37
  -7   2   4   60.70   22.43
  -7  -2   4   79.31   19.76
   7  -2   4   71.64   16.04
  -7  -2   4   75.35   23.12
   7   2   4   60.19   16.12
  -7   2   5   16.03   22.84
  -7  -2   5    8.03   22.23
   7  -2   5    7.27   20.49
   7   2   5   23.73   17.07
  -7  -2   5   24.74   20.70
   7  -2   5   18.58   15.90
  -7   3   0   75.98   21.26
   7   3   0   53.61   22.39
   7  -3   0   73.44   23.25
  -7  -3   0   53.87   20.32
  -7  -3   1  696.68   30.23
   7  -3   1  805.28   24.82
  -7   3  -1  753.76   23.94
   7  -3  -1  736.66   26.48
  -7   3   1  722.45   26.16
   7   3  -1  733.27   30.56
   7   3   1  728.88   24.34
  -7  -3  -1  728.14   22.60
   7   3  -2  141.01   21.93
   7   3   2  120.27   18.24
   7  -3   2  126.12   18.42
  -7  -3  -2  146.18   16.51
   7  -3  -2  134.59   18.69
  -7  -3   2  121.03   24.55
  -7   3   2  143.73   21.12
  -7   3  -2  133.11   17.29
  -7   3   3   38.01   24.01
   7  -3  -3   45.07   19.73
   7  -3   3   57.25   17.57
   7   3   3   33.56   16.78
  -7  -3   3   51.74   24.44
  -7  -3  -3   27.08   15.13
   7   3   4   86.37   16.64
   7  -3   4  118.28   16.62
  -7  -3   4   82.79   24.36
  -7   3   4   71.52   21.36
  -7   3   5   -3.39   22.36
   7  -3   5    9.22   17.19
  -7  -3   5   -3.86   22.74
  -7  -3   5   -5.90   20.34
   7   3   5    5.85   17.53
  -7   4   0  137.23   20.67
  -7  -4   0  126.41   19.84
   7  -4   0  150.47   21.96
   7   4   0  163.99   21.88
  -7  -4   1  228.11   21.31
   7   4   1  206.73   19.96
  -7  -4  -1  213.14   17.95
   7  -4   1  226.94   20.17
   7  -4  -1  216.54   26.76
  -7   4   1  191.35   21.65
   7   4  -1  221.70   22.23
  -7   4  -1  243.49   18.60
  -7  -4   2   45.62   19.90
   7  -4   2   33.68   18.53
  -7  -4  -2   52.77   15.99
   7   4  -2   29.21   17.64
   7   4   2   23.65   17.88
   7  -4  -2   33.27   17.88
  -7   4  -2   37.53   16.96
  -7   4   2   26.52   19.86
   7   4  -3   53.03   19.31
  -7  -4  -3   61.53   14.96
   7  -4   3   48.08   17.99
   7  -4  -3   49.50   19.08
  -7   4   3   45.43   18.77
   7   4   3   27.63   12.68
  -7  -4   3   53.98   23.95
   7  -4  -4   39.02   18.73
  -7  -4   4   46.08   21.95
   7  -4   4   48.31   16.81
   7   4   4   27.96   16.93
  -7   4   4   12.12   17.81
  -7   4   5   12.60   21.79
   7  -4   5   -2.78   16.76
  -7  -4   5   16.02   23.02
   7   4   5   36.80   17.37
  -7  -5   0   40.28   18.39
  -7   5   0   22.76   18.61
   7  -5   0   46.85   21.19
   7   5   0   54.16   19.72
  -7  -5   1    9.98   18.93
   7  -5  -1   18.67   18.83
  -7  -5  -1   27.57   17.20
   7  -5   1   47.62   20.11
  -7   5   1   34.59   19.06
   7   5  -1    9.57   19.28
   7   5   1   18.60   19.49
  -7   5  -1   49.50   17.92
   7  -5   2   81.79   19.24
   7   5   2   71.32   13.25
  -7   5  -2   75.68   16.80
   7  -5  -2   83.72   17.61
  -7  -5  -2   62.98   15.71
  -7   5   2   42.08   18.82
  -7  -5   2   84.48   20.21
   7   5  -2   75.93   22.63
   7   5  -3  205.65   20.42
  -7  -5  -3  156.97   15.85
   7  -5  -3  175.24   17.56
   7  -5   3  176.33   18.17
   7   5   3  172.78   18.15
  -7  -5   3  182.18   19.74
  -7   5   3  177.62   23.45
  -7   5  -3  204.80   16.29
  -7  -5  -4  -15.20   14.97
  -7   5   4   14.45   17.98
   7  -5   4   -2.50   21.75
   7   5   4   15.95   16.23
  -7  -5   4   28.54   22.24
   7  -5  -4   16.47   16.04
   7   5   5   -2.75   18.44
   7  -5   5   -5.90   18.62
  -7   5   5    5.30   23.63
  -7  -5   5    3.24   23.73
  -7   6   0  203.66   19.73
  -7  -6   0  192.82   19.53
   7   6   0  183.24   21.94
   7  -6   0  195.52   21.10
  -7  -6   1    5.00   18.52
  -7   6   1   13.25   19.95
  -7   6  -1   17.59   17.33
   7   6  -1   15.53   19.55
   7  -6  -1   -2.29   14.09
   7  -6   1   50.28   20.22
   7   6   1   23.95   19.01
  -7  -6  -1   18.92   17.53
  -7  -6   2    3.33   18.60
  -7   6  -2   43.96   15.62
   7   6  -2   10.84   17.05
  -7  -6  -2    3.23   15.59
   7  -6   2   12.75   18.53
   7  -6  -2   24.72   17.20
   7   6   2    2.67   18.12
  -7   6   2  -30.43   19.03
  -7   6  -3   44.83   14.87
   7  -6  -3   25.77   20.12
   7  -6   3   13.21   18.06
   7   6  -3   24.52   15.73
  -7  -6   3   13.82   18.30
  -7  -6  -3   26.25   15.54
   7   6   3    7.39   17.50
  -7   6   3   25.11   18.30
  -7  -6  -4   15.10   15.62
  -7   6   4  -13.88   17.59
   7  -6   4    0.71   18.68
   7  -6  -4   -5.10   15.81
   7   6   4   10.89   17.21
  -7  -6   4  -10.43   18.50
   7   6  -4   -8.77   19.72
   7  -6   5   -3.88   19.84
   7  -6  -5  -12.76   18.20
  -7   6   5    7.11   24.01
  -7  -6   5   -2.90   20.13
   7   6   5   -2.36   19.26
   7  -7   0    8.69   19.19
  -7   7   0  -12.69   17.52
  -7  -7   0   28.75   17.68
   7   7   0  -28.11   19.64
   7  -7  -1  122.35   18.58
  -7   7   1   57.60   18.79
   7   7   1   47.58   18.93
  -7  -7  -1   74.41   16.74
   7   7  -1   53.17   18.94
  -7  -7   1   75.53   16.94
   7  -7   1   81.17   18.73
  -7   7  -1   69.50   16.93
  -7   7   2   87.72   17.88
  -7   7  -2   93.88   17.36
   7   7   2   58.27   19.06
  -7  -7   2   68.32   23.05
   7   7  -2   99.81   18.11
  -7  -7  -2   78.99   17.05
   7  -7   2   57.13   19.32
   7  -7  -2   80.55   17.02
  -7  -7  -3   -1.21   15.96
  -7   7   3   21.80   18.88
   7   7  -3   10.22   16.36
   7  -7   3    8.28   17.75
  -7   7  -3  -14.88   15.86
   7  -7  -3   15.28   16.69
   7   7   3   12.58   17.84
  -7  -7   3   20.50   17.95
   7   7  -4   20.94   17.53
  -7  -7   4   13.01   18.71
   7   7   4  -24.29   17.79
  -7   7   4  -15.09   18.33
   7  -7  -4   19.69   16.84
  -7  -7  -4    0.20   16.55
  -7   7  -4   -3.64   18.32
   7  -7   4   30.28   18.14
   7  -8   0   29.47   18.88
  -7   8   0    9.72   18.11
  -7  -8   0    6.50   17.73
   7   8   0   17.52   18.68
  -7  -8   1  -23.95   16.99
  -7   8  -1   24.57   17.31
   7  -8  -1  -12.66   18.16
  -7  -8  -1   11.14   16.92
   7   8  -1   11.65   17.84
   7  -8   1   -7.62   19.16
   7   8   1   45.66   18.29
  -7   8   1   -3.84   18.16
  -7  -8  -2   31.57   16.11
  -7   8   2   13.14   18.13
   7  -8  -2   20.46   17.48
   7  -8   2   78.07   18.07
   7   8  -2   33.25   17.70
  -7  -8   2   14.54   18.09
  -7   8  -2   10.72   16.73
   7   8   2   40.32   18.52
  -7   8  -3    5.03   16.13
   7   8   3   -4.02   17.75
   7  -8  -3   23.51   17.05
  -7   8   3   22.33   18.64
   7   8  -3   -8.91   20.84
   7  -8   3  -17.93   18.04
  -7  -8  -3    1.30   16.24
  -7  -8   3   15.90   17.90
   7   8  -4   18.00   18.73
   7  -8   4   29.83   19.65
   7  -8  -4    5.39   18.02
  -7  -8  -4   -9.61   18.32
   7   8   4   -5.08   19.54
  -7   8   4  -10.22   19.89
  -7  -8   4    5.06   19.30
  -7   8  -4    3.79   18.25
  -7   9   0    5.94   18.09
   7   9   0    3.85   18.07
   7  -9   0   -1.42   18.64
  -7  -9   0   -9.77   17.77
   7   9  -1   62.40   18.69
  -7   9  -1   24.35   18.13
   7  -9  -1   26.63   18.00
  -7   9   1   42.03   17.97
  -7  -9   1   28.46   16.67
   7  -9   1   41.17   18.44
   7   9   1   48.55   18.55
  -7  -9  -1   47.08   17.14
  -7   9  -2   -1.15   17.04
  -7  -9   2   -4.83   18.17
  -7  -9  -2   15.74   16.87
   7   9  -2    7.50   18.38
  -7   9   2  -12.47   13.50
   7  -9  -2   22.51   17.87
   7  -9   2  -17.39   18.27
   7   9   2  -21.48   18.58
   7   9   3  -21.29   19.50
   7  -9  -3    1.64   18.34
   7   9  -3   -7.78   17.68
  -7   9   3    4.81   18.96
  -7   9  -3   15.93   17.20
  -7  -9  -3   12.38   18.29
  -7  -9   3   -8.71   19.04
   7  -9   3    3.84   18.43
   7 -10   0    2.55   18.10
  -7  10   0   27.24   17.33
   7  10   0   17.57   18.32
  -7 -10   0    7.45   17.71
  -7  10  -1   23.49   17.42
  -7 -10   1    2.50   18.67
  -7 -10  -1   33.21   17.22
   7 -10  -1   25.62   17.90
   7  10  -1   20.04   18.85
   7 -10   1   20.62   18.46
   7  10   1   -3.86   18.53
  -7  10   1    6.98   18.06
   7  10  -2   28.92   18.47
  -7  10  -2   32.50   18.12
  -7  10   2   42.18   19.09
   7 -10   2  -10.00   19.11
  -7 -10   2   22.58   19.09
  -7 -10  -2   25.89   17.76
   7  10   2   -6.49   19.54
   7 -10  -2  -19.23   18.14
   7 -11   0   34.01   19.10
   7  11   0   25.09   19.16
  -7  11   0   12.72   18.97
  -7 -11   0   20.41   18.75
  -7 -11  -1    2.92   18.73
  -7  11   1  -13.76   19.26
   7 -11   1   20.55   19.53
  -7  11  -1   12.29   18.84
  -7 -11   1   29.68   19.29
   7  11   1   -4.41   19.66
   7 -11  -1  -10.13   18.90
   7  11  -1    4.17   23.70
  -8   0   2   29.24   39.39
  -8   0   2   30.10   32.49
  -8   0   3   32.18   23.06
   8   0   3   32.94   15.05
  -8   0   3   27.86   24.45
   8   0   4   49.31   14.93
  -8   0   4   57.22   23.71
   8   0   4   36.61   14.64
  -8   0   4   40.59   24.45
   8   0   5   25.37   16.34
  -8   0   5   31.74   21.55
   8   0   5   27.49   20.49
  -8   0   5   33.64   23.14
  -8  -1   0 1033.96   35.30
   8  -1   0 1140.78   34.06
   8   1   0 1053.62   33.08
  -8   1   0 1130.71   32.34
  -8   1   1  705.87   37.00
  -8  -1   1  692.10   45.56
   8  -1   1  742.70   25.53
   8  -1  -1  682.43   43.22
   8   1   1  670.46   24.75
   8   1  -1  668.47   52.40
   8  -1   2  490.55   19.93
  -8   1   2  449.77   34.04
   8   1   2  437.50   18.51
   8  -1  -2  451.80   29.06
  -8  -1   2  440.86   43.87
  -8  -1   2  426.87   39.22
  -8  -1   3    3.74   21.42
   8   1   3   -0.78   15.13
  -8   1   3    8.19   22.19
  -8  -1   3    0.64   24.52
   8  -1   3   20.05   15.09
   8  -1   4   48.03   15.86
  -8  -1   4   39.77   22.19
  -8  -1   4   36.44   24.34
   8  -1   4   60.98   15.05
  -8   1   4   22.73   22.60
   8   1   4   41.54   15.23
   8  -1   5   23.79   16.49
  -8   1   5   21.74   24.11
  -8  -1   5   19.68   25.36
   8  -1   5   25.83   17.05
  -8   1   5   12.18   25.84
   8   1   5   14.06   17.05
  -8  -1   5   18.03   21.03
   8  -2   0  200.36   25.57
  -8  -2   0  162.92   22.06
   8   2   0  192.63   24.31
  -8   2   0  179.45   23.23
  -8   2  -1  486.16   23.29
  -8  -2   1  470.48   30.01
   8  -2   1  531.37   24.38
   8   2   1  494.46   23.08
  -8   2   1  500.51   25.64
   8  -2  -1  467.18   30.18
  -8  -2  -1  459.07   22.43
   8   2  -1  459.40   31.73
  -8  -2  -2  372.82   18.08
   8  -2  -2  406.11   23.89
   8   2   2  366.37   18.38
  -8   2   2  383.67   23.12
  -8  -2   2  370.44   34.41
   8   2  -2  403.19   29.23
   8  -2   2  427.91   20.29
   8  -2   3   45.28   15.96
   8   2   3   24.84   15.72
   8  -2  -3   33.89   17.93
  -8  -2   3   33.71   22.98
  -8   2   3   35.24   23.84
   8  -2   4   20.46   16.30
  -8  -2   4   19.66   22.22
  -8   2   4   14.69   23.97
   8   2   4   29.71   15.25
  -8  -2   4   21.03   22.47
   8   2   5  -11.54   17.11
  -8   2   5   13.96   22.69
  -8  -2   5    9.17   21.57
   8  -2   5   28.66   16.76
  -8  -2   5    1.61   20.63
   8  -2   5   -0.58   16.04
  -8  -3   0    7.49   18.89
   8  -3   0   15.86   21.64
   8   3   0   -0.68   20.53
  -8   3   0    0.77   19.91
   8  -3  -1   -5.09   21.79
  -8   3  -1   11.76   13.20
   8  -3   1    5.28   20.27
   8   3   1   17.83   13.72
  -8  -3   1    8.48   19.54
  -8   3   1   11.77   20.98
   8   3  -1   18.91   21.24
  -8  -3  -1   16.33   17.98
   8   3   2  127.06   17.70
   8   3  -2  128.06   22.78
  -8   3  -2  144.33   16.55
   8  -3   2  158.36   18.28
   8  -3  -2  137.81   21.68
  -8  -3   2  135.53   26.32
  -8   3   2  118.32   23.88
  -8  -3  -2  136.39   16.17
  -8   3   3   78.67   23.97
   8   3   3   69.60   16.70
  -8  -3   3   64.03   23.86
   8  -3  -3   59.43   19.84
   8  -3   3   60.61   16.69
  -8  -3   4   28.52   23.54
   8  -3   4   10.60   19.56
   8   3   4   30.98   15.84
  -8   3   4   46.49   19.61
  -8   3   5   16.06   23.21
   8  -3   5    0.61   17.66
  -8  -3   5    4.40   22.24
  -8  -3   5   13.74   23.69
   8   3   5   -4.91   17.63
   8   4   0   -3.03   19.87
  -8   4   0    8.09   19.07
   8  -4   0   -2.89   20.15
  -8  -4   0   21.07   18.29
   8  -4  -1   72.29   20.14
   8   4   1   86.99   18.33
  -8  -4   1   88.18   19.30
   8  -4   1   66.73   19.37
  -8  -4  -1   63.40   12.97
  -8   4   1   66.50   20.67
   8   4  -1   91.01   20.72
  -8   4  -1   63.30   17.01
  -8  -4  -2   62.07   16.00
   8   4  -2   53.07   22.41
  -8  -4   2   50.53   24.58
   8  -4  -2   71.94   18.44
   8   4   2   69.52   18.04
  -8   4  -2   67.94   15.89
  -8   4   2   74.25   19.52
   8  -4   2   64.42   18.50
   8  -4   3   22.24   17.43
   8  -4  -3   37.20   19.35
   8   4  -3   35.31   19.36
  -8  -4  -3   31.35   14.50
   8   4   3   38.45   16.05
  -8  -4   3   23.81   23.04
  -8   4   3    2.62   19.09
   8  -4   4   27.64   16.44
   8  -4  -4   18.69   14.92
  -8   4   4   10.30   17.67
  -8  -4   4   40.69   23.55
   8   4   4   31.14   16.15
   8  -4   5   13.08   17.29
  -8  -4   5    6.21   22.96
   8   4   5    3.34   18.24
  -8   4   5   25.08   22.77
  -8   5   0 1269.57   24.77
   8   5   0 1233.89   25.42
  -8  -5   0 1275.97   23.83
   8  -5   0 1244.04   25.74
   8  -5  -1    1.29   18.86
  -8  -5   1    9.49   19.06
  -8  -5  -1   17.49   16.82
  -8   5  -1   17.66   17.53
  -8   5   1   21.76   18.36
   8  -5   1   21.28   19.86
   8   5  -1   30.01   19.03
   8   5   1   22.37   19.38
  -8  -5   2   -1.42   23.31
   8   5  -2  -11.39   17.88
   8  -5   2   25.71   18.99
   8   5   2   -8.58   18.32
   8  -5  -2   14.84   17.12
  -8   5   2   25.08   19.43
  -8   5  -2   23.30   16.83
  -8  -5  -2   -5.77   16.06
   8   5  -3  180.63   19.92
   8  -5  -3  165.55   17.23
  -8   5  -3  166.86   16.22
   8  -5   3  186.47   17.73
   8   5   3  176.70   17.52
  -8  -5  -3  152.48   11.83
  -8  -5   3  151.43   23.14
  -8   5   3  142.63   20.03
   8  -5  -4    8.12   19.28
   8  -5   4   24.52   18.40
  -8   5   4   15.41   22.57
  -8  -5  -4    0.34   15.22
   8   5   4   31.79   16.66
  -8  -5   4   23.17   22.04
   8  -5   5   -2.08   18.78
  -8   5   5    9.24   19.25
   8   5   5   12.81   18.55
  -8  -5   5  -10.47   23.98
  -8   6   0   20.75   18.46
  -8  -6   0   24.28   17.78
   8  -6   0   17.93   20.23
   8   6   0   29.46   20.35
   8   6   1   17.89   19.31
   8   6  -1   23.26   18.62
   8  -6  -1   39.17   19.53
  -8  -6  -1   -5.35   16.51
  -8   6  -1   33.20   17.63
  -8  -6   1   38.02   18.64
  -8   6   1   16.10   19.35
   8  -6   1   -8.94   20.25
  -8   6  -2   47.38   15.36
   8   6   2   26.71   17.57
  -8  -6  -2   17.79   15.11
   8   6  -2   23.94   21.72
   8  -6   2   27.32   18.44
   8  -6  -2   21.03   17.51
  -8   6   2   32.32   22.73
  -8  -6   2   31.85   17.87
   8   6   3   15.55   17.76
   8  -6   3   36.93   17.24
  -8   6  -3   13.31   16.08
  -8  -6  -3   22.51   15.80
   8   6  -3   18.15   15.58
   8  -6  -3   28.16   19.70
  -8  -6   3   17.41   21.73
  -8   6   3   21.62   17.92
   8  -6  -4   23.02   20.52
   8   6  -4   22.84   21.16
  -8  -6   4   20.57   20.05
   8  -6   4   15.52   16.96
   8   6   4   -3.69   17.58
  -8   6   4  -13.25   22.78
  -8  -6  -4   11.31   16.10
   8   6   5   23.72   18.41
   8  -6   5   41.95   19.26
   8  -6  -5   11.13   22.18
  -8   6   5    2.75   20.38
  -8  -6   5    8.90   20.37
  -8   7   0   33.16   17.15
   8  -7   0  -11.00   18.40
   8   7   0   18.75   19.43
  -8  -7   0   -2.13   17.51
  -8   7  -1   43.72   17.37
  -8  -7   1   70.93   17.96
   8   7  -1   55.22   18.51
  -8  -7  -1   30.55   16.88
   8   7   1   22.64   18.81
   8  -7   1   60.48   19.23
  -8   7   1   51.55   18.42
   8  -7  -1   31.96   18.55
   8   7   2   71.02   18.80
  -8  -7   2   75.82   18.96
  -8   7  -2   75.87   16.45
   8   7  -2   72.80   17.64
  -8  -7  -2   67.67   16.98
   8  -7  -2   77.10   17.59
  -8   7   2   84.95   17.93
   8  -7   2   60.61   18.74
  -8   7  -3   12.60   15.98
   8  -7  -3   24.54   16.45
   8   7   3   29.39   17.61
   8  -7   3   15.03   18.06
  -8   7   3   -6.55   19.15
   8   7  -3   -5.03   21.36
  -8  -7   3  -14.21   23.74
  -8  -7  -3  -16.01   11.01
   8   7  -4   12.19   16.87
  -8  -7  -4   14.09   16.85
  -8  -7   4   28.50   23.42
   8  -7   4  -20.82   22.69
  -8   7   4   -0.93   19.03
   8  -7  -4    1.15   17.51
   8   7   4  -21.96   18.68
   8  -8   0   22.70   19.24
  -8   8   0   31.01   18.08
  -8  -8   0   12.52   17.55
   8   8   0   -0.84   18.56
  -8   8   1   70.73   18.22
  -8  -8   1   94.62   16.69
   8  -8  -1   61.00   18.38
   8   8  -1   72.09   17.47
  -8   8  -1   68.33   16.97
   8  -8   1   82.99   18.73
   8   8   1   39.85   18.93
  -8  -8  -1   96.05   16.70
   8  -8  -2   29.18   17.72
  -8   8  -2   24.16   16.47
  -8  -8   2    5.72   21.39
   8   8  -2    9.35   17.50
  -8   8   2   24.26   17.93
   8  -8   2   38.88   17.98
  -8  -8  -2   38.78   16.22
   8   8   2  -10.70   17.35
   8   8  -3   -2.10   17.00
  -8  -8  -3   -2.97   16.36
  -8   8  -3   17.45   16.66
   8  -8  -3   27.01   21.17
   8   8   3   30.76   18.10
  -8  -8   3    5.39   18.29
   8  -8   3   23.15   18.15
  -8   8   3   -1.99   18.96
   8   8  -4   16.28   19.08
  -8  -8   4   -1.41   23.96
   8   8   4   31.00   14.03
  -8  -8  -4   21.47   18.11
  -8   8   4    5.54   23.79
  -8   8  -4  -11.51   18.07
   8  -8   4   16.43   19.17
   8  -8  -4   16.90   18.24
   8  -9   0   12.59   18.39
  -8   9   0   37.45   18.34
   8   9   0  -17.01   17.98
  -8  -9   0    3.22   16.84
  -8  -9  -1   31.27   17.32
  -8  -9   1   34.46   20.93
  -8   9  -1   16.98   17.57
   8  -9  -1   28.70   18.19
   8   9  -1   29.43   19.32
  -8   9   1   19.79   17.91
   8   9   1   38.23   18.81
   8  -9   1   26.10   18.57
   8   9  -2   39.25   18.88
   8   9   2   54.69   18.71
  -8  -9   2   52.24   18.91
  -8  -9  -2   44.31   12.34
  -8   9   2   52.74   17.96
  -8   9  -2   27.02   17.01
   8  -9  -2   39.46   17.44
   8  -9   2   33.13   19.03
  -8   9  -3    2.74   17.59
  -8  -9   3    0.97   18.10
   8   9  -3   21.81   18.65
  -8   9   3   -6.91   19.40
  -8  -9  -3  -19.35   18.29
   8   9   3   14.62   19.33
   8  -9   3   18.32   19.44
   8  -9  -3   14.83   18.94
   8 -10   0  -11.46   13.19
  -8  10   0   -8.12   17.95
   8  10   0    4.63   18.07
  -8 -10   0   -0.44   17.87
  -8 -10  -1   22.82   17.55
  -8  10  -1   27.99   17.86
   8 -10  -1   16.20   18.64
  -8  10   1   11.29   18.27
   8  10  -1   33.94   18.81
  -8 -10   1   -9.07   18.03
   8  10   1    6.55   18.66
   8 -10   1    6.46   18.85
  -8  10   2   25.21   18.59
  -8  10  -2   14.51   17.75
  -8 -10   2    3.14   18.53
   8  10  -2   35.63   19.07
  -8 -10  -2   11.30   12.81
   8  10   2    1.86   18.98
   8 -10  -2    9.31   17.90
   8 -10   2   -8.65   18.95
  -8  11   0   -8.18   19.16
   8 -11   0    3.97   19.44
   8  11   0   24.52   19.88
  -8 -11   0  -11.07   18.78
  -8  11  -1   -0.72   19.24
  -8  11   1    4.79   19.36
   8  11  -1    8.14   19.51
   9   0  -1    0.93   45.13
  -9   0   3   -0.20   22.26
  -9   0   3    2.03   25.06
   9   0   3    1.86   14.51
  -9   0   4    5.60   22.60
   9   0   4   10.26   14.19
  -9   0   4   13.29   24.03
   9   0   4    7.35   14.90
   9   0   5   -9.63   16.70
  -9   0   5   16.66   23.51
  -9   0   5    8.57   24.33
   9   0   5    5.23   20.29
   9  -1   0  264.03   24.74
  -9   1   0  223.80   23.26
   9   1   0  235.21   23.22
   9  -1   1  431.14   23.45
  -9   1   1  435.29   31.13
   9  -1  -1  413.26   34.33
   9   1  -1  400.00   44.71
  -9  -1   1  390.61   37.08
   9   1   1  399.13   22.47
   9  -1   2  331.57   18.62
   9  -1  -2  335.13   28.41
  -9   1   2  309.34   34.64
   9   1   2  302.84   17.99
   9  -1   3   92.22   16.07
   9   1   3  104.93   15.37
  -9   1   3   80.76   27.30
  -9  -1   3   92.76   25.36
  -9  -1   3   93.89   29.19
   9   1   4    1.34   14.70
   9  -1   4   16.41   14.54
  -9  -1   4   10.09   23.81
  -9   1   4    7.14   22.44
   9  -1   4    9.35   14.68
  -9  -1   4   11.96   22.69
  -9   1   5   31.92   22.28
  -9   1   5   42.67   22.31
   9  -1   5   34.82   16.51
   9  -1   5   63.05   20.74
  -9  -1   5   44.43   25.37
   9   1   5   42.20   16.42
  -9  -1   5   37.81   24.64
   9  -2   0  582.66   26.63
   9   2   0  552.69   25.99
  -9  -2   0  525.20   23.92
  -9   2   0  551.22   23.99
   9  -2   1  122.66   20.74
  -9   2  -1  135.64   19.48
  -9   2   1  113.11   20.95
   9   2   1  120.44   18.66
  -9  -2  -1  122.71   18.38
   9   2  -1  134.84   27.53
   9  -2  -1  139.93   27.25
  -9  -2   1  112.55   23.84
   9  -2  -2   64.85   21.21
  -9  -2   2   60.09   30.72
   9  -2   2   53.18   17.22
   9   2   2   48.74   15.94
  -9   2   2   75.49   23.98
   9   2  -2   58.32   25.67
  -9   2   3   42.85   23.73
   9  -2   3   61.46   16.74
   9  -2  -3   53.02   19.42
   9   2   3   48.24   11.64
  -9  -2   3   51.36   26.79
  -9   2   4    1.63   23.96
   9   2   4   15.46   15.92
  -9  -2   4    1.52   23.71
  -9  -2   4   18.76   21.75
   9  -2   4   -3.91   14.91
   9  -2   5   20.32   17.27
  -9   2   5   20.21   22.58
  -9  -2   5   14.01   23.81
   9  -2   5   -9.53   17.14
   9   2   5   -8.18   17.60
  -9  -2   5   11.79   25.47
  -9  -3   0  350.99   21.08
   9   3   0  329.01   22.71
   9  -3   0  330.39   23.05
  -9   3   0  351.36   21.33
  -9   3   1  435.29   23.99
   9  -3  -1  423.20   24.89
   9  -3   1  503.30   22.30
  -9  -3   1  445.92   25.82
  -9  -3  -1  430.07   16.01
  -9   3  -1  455.95   20.69
   9   3  -1  436.18   24.52
   9   3   1  438.56   21.34
  -9  -3   2   52.46   24.10
   9   3   2   48.73   15.94
   9  -3   2   35.67   17.13
   9   3  -2   34.58   22.20
  -9   3  -2   66.28   15.84
  -9  -3  -2   57.20   15.01
   9  -3  -2   46.85   21.93
  -9   3   2   39.46   18.88
   9  -3  -3   81.98   19.38
   9   3   3   80.99   16.66
   9  -3   3  109.18   17.83
  -9  -3   3   85.12   27.25
  -9   3   3   79.65   24.26
  -9   3   4  109.86   24.09
   9   3   4  111.82   16.28
   9  -3   4  123.27   17.07
  -9  -3   4  133.95   24.57
  -9   3   5  -21.52   23.39
   9  -3   5    5.32   17.30
   9   3   5   -7.96   17.94
  -9  -3   5   -1.91   23.94
  -9  -3   5    8.21   25.91
   9   4   0   24.64   20.54
  -9   4   0   20.59   19.28
  -9  -4   0   28.94   17.82
   9  -4   0   11.99   21.27
  -9   4  -1  172.59   17.32
   9  -4   1  157.98   19.01
  -9  -4   1  162.12   19.17
  -9   4   1  164.34   21.20
   9   4   1  162.29   19.71
  -9  -4  -1  177.88   17.65
   9   4  -1  158.00   20.82
   9  -4  -1  154.07   21.48
  -9   4  -2   27.26   16.32
  -9  -4   2   11.92   19.93
   9   4  -2   17.91   23.16
   9  -4   2   31.19   18.43
  -9  -4  -2   15.13   15.43
   9  -4  -2    1.50   18.36
  -9   4   2   23.77   19.86
   9   4   2   30.46   17.49
  -9  -4  -3   54.41   14.96
   9  -4   3   29.78   17.80
   9  -4  -3   46.27   15.81
   9   4   3   35.63   16.62
  -9   4   3   44.12   23.05
  -9  -4   3   45.84   23.45
   9   4  -3   34.40   19.63
  -9   4   4    7.36   21.15
   9  -4   4   39.92   17.06
  -9  -4   4   29.64   22.34
   9   4   4   30.96   16.48
   9  -4  -4    9.60   19.06
  -9  -4   5    8.28   24.94
  -9   4   5    7.95   23.26
   9  -4   5   -6.44   18.13
   9   4   5   14.12   18.03
  -9  -4   5    8.88   23.20
   9   5   0   35.54   19.27
  -9   5   0    3.50   13.54
   9  -5   0   35.66   20.92
  -9  -5   0   12.97   17.17
  -9   5  -1   15.48   17.33
  -9  -5   1   -0.85   17.70
   9   5   1  -25.23   19.15
  -9   5   1    0.25   18.35
   9  -5   1   -6.36   20.10
   9   5  -1   -1.65   19.34
  -9  -5  -1   -9.16   16.13
   9  -5  -1    7.80   19.11
  -9   5  -2   51.74   16.42
  -9  -5   2   35.46   19.82
   9   5  -2   61.84   22.57
   9  -5   2   56.13   19.50
   9   5   2   44.58   18.60
   9  -5  -2   38.97   18.08
  -9  -5  -2   68.18   15.94
  -9   5   2   53.26   19.53
   9   5  -3   42.08   17.66
  -9  -5  -3   22.96   15.38
   9  -5   3   51.85   17.36
  -9   5  -3   46.66   15.34
   9   5   3   29.66   12.09
  -9  -5   3   26.47   18.58
   9  -5  -3   46.04   16.87
  -9   5   3   25.07   18.57
  -9  -5   4    8.97   22.68
   9  -5   4   16.59   16.73
   9  -5  -4   -3.12   16.16
   9   5   4   -4.04   16.50
  -9   5   4   14.62   17.67
   9  -5   5   11.47   18.54
   9   5   5   22.08   18.12
  -9   5   5   24.55   24.13
  -9  -5   5    2.08   23.96
   9   6   0  -13.67   20.80
  -9   6   0   -6.38   18.35
  -9  -6   0   -9.47   18.19
   9  -6   0    5.91   20.27
  -9  -6  -1   36.76   16.38
   9   6   1   36.71   19.31
  -9  -6   1   26.05   17.28
  -9   6   1   24.35   19.02
   9  -6   1   50.88   14.63
   9   6  -1   46.35   18.85
   9  -6  -1   20.20   19.41
  -9   6  -1   20.59   17.32
  -9   6  -2    4.92   15.88
  -9   6   2   14.52   19.01
  -9  -6   2   -1.78   18.67
   9   6   2   -4.00   18.01
   9   6  -2    9.99   18.21
  -9  -6  -2    8.69   15.02
   9  -6  -2   14.78   17.56
   9  -6   2    4.18   17.89
   9  -6   3   22.76   18.05
  -9  -6   3    3.08   17.43
   9  -6  -3   28.34   19.92
   9   6  -3   28.27   20.07
   9   6   3   46.01   17.47
  -9   6  -3   32.65   15.75
  -9  -6  -3   20.43   15.62
  -9   6   3   19.30   17.97
  -9  -6   4    1.90   19.35
   9  -6   4   17.11   17.55
   9   6  -4   -6.15   21.00
   9   6   4    2.94   18.26
  -9  -6  -4    9.57   16.12
   9  -6  -4   13.47   17.23
  -9   6   4   17.57   18.62
   9   6   5    4.08   19.36
   9  -6   5   -7.56   19.72
  -9   6   5   19.70   19.78
  -9  -6   5    8.11   24.88
  -9   7   0   51.28   17.65
  -9  -7   0   49.84   17.40
   9   7   0   27.00   20.14
   9  -7   0   47.93   18.98
   9   7   1   88.02   18.47
  -9  -7  -1  134.62   16.53
  -9  -7   1  148.72   22.36
  -9   7  -1  132.53   17.37
  -9   7   1  100.80   18.34
   9   7  -1  111.14   19.72
   9  -7  -1  112.05   18.86
   9  -7   1   68.53   19.42
  -9  -7  -2   31.30   16.37
   9   7  -2   45.23   17.85
  -9   7  -2   62.52   16.78
   9  -7  -2   76.43   16.75
   9   7   2   64.98   18.39
  -9  -7   2   83.35   22.39
  -9   7   2   62.82   17.45
   9  -7   2   53.75   18.91
  -9   7  -3    3.31   15.96
  -9  -7   3   -4.21   18.87
   9   7  -3    6.16   16.91
   9  -7  -3   -7.38   17.80
  -9  -7  -3    3.77   15.87
   9  -7   3   -9.14   17.51
  -9   7   3    4.68   18.73
   9   7   3   24.56   17.53
   9   7  -4   15.89   17.89
  -9  -7   4   13.38   19.04
   9   7   4   10.14   18.29
   9  -7   4   -9.09   18.25
  -9   7   4    9.77   19.02
   9  -7  -4    5.74   17.17
  -9  -7  -4   12.23   16.64
  -9   8   0  -14.08   17.29
  -9  -8   0    2.19   16.97
   9   8   0   10.30   18.39
   9  -8   0    9.50   13.65
   9  -8  -1    3.08   17.91
   9   8   1   31.44   18.39
  -9   8  -1   10.75   16.30
  -9   8   1    4.11   17.73
  -9  -8   1    0.17   16.58
   9   8  -1   11.25   17.79
  -9  -8  -1  -14.84   16.61
   9  -8   1   25.43   18.22
   9   8   2   23.36   17.75
  -9  -8  -2   14.02   15.81
  -9   8  -2   12.40   16.25
  -9  -8   2   15.88   18.00
   9   8  -2  -12.69   16.79
   9  -8  -2  -21.61   16.85
  -9   8   2  -12.58   16.69
   9  -8   2   -2.23   17.78
  -9   8   3   10.68   18.84
   9  -8  -3   14.34   17.08
  -9  -8   3   26.19   17.72
   9   8   3    5.96   18.46
   9  -8   3   14.03   17.05
  -9   8  -3    5.94   16.81
  -9  -8  -3   -7.18   16.81
   9   8  -3   27.02   17.55
  -9  -8   4    1.87   24.42
   9   8  -4   -6.16   22.80
   9   8   4   10.25   19.61
  -9   8  -4   -7.39   18.16
  -9  -8  -4   14.95   18.50
   9  -8   4   24.26   18.90
  -9   8   4   25.37   19.49
   9  -8  -4   28.51   23.13
   9  -9   0    6.68   18.91
   9   9   0   22.53   17.47
  -9  -9   0   17.94   16.55
  -9   9   0   23.39   12.11
  -9   9  -1   35.54   17.49
  -9  -9  -1   27.66   16.88
   9  -9  -1   18.61   18.42
  -9   9   1   35.59   17.68
  -9  -9   1    6.83   18.03
   9   9  -1   21.31   17.56
   9   9   1   20.71   18.89
   9  -9   1   39.09   18.88
  -9   9   2   22.83   18.61
   9   9  -2   15.33   17.84
  -9  -9   2   17.16   17.75
   9   9   2   52.29   18.44
  -9  -9  -2   28.65   16.88
   9  -9  -2   27.48   17.58
   9  -9   2   25.49   17.91
  -9   9  -2   12.93   17.08
  -9   9  -3   10.59   17.60
  -9  -9  -3   -5.21   17.74
   9   9   3   -7.10   19.14
   9   9  -3   -1.55   18.55
  -9  -9   3    2.56   18.60
   9  -9  -3    5.52   17.99
  -9   9   3   44.86   19.41
   9  -9   3   16.91   19.32
   9 -10   0   20.81   18.41
   9  10   0   32.07   18.88
  -9 -10   0    8.03   17.76
  -9  10   0   20.99   17.76
  -9  10  -1    7.46   18.38
   9 -10   1    7.33   19.61
   9 -10  -1  -21.63   17.77
  -9  10   1    5.13   17.72
   9  10  -1   13.17   18.88
  -9 -10   1  -13.31   17.94
   9  10   1   42.94   18.47
  -9 -10  -1   16.42   12.95
   9  10  -2   16.59   18.40
  -9  10  -2   31.97   18.34
  -9 -10   2   34.33   23.22
  -9 -10  -2   15.39   18.17
  -9  10   2   20.88   19.01
   9 -10  -2   29.81   18.38
   9  10   2   15.78   13.47
   9 -10   2    0.74   19.59
   9 -11   0  -28.96   19.66
  -9  11   0   12.99   18.98
   9  11   0    0.49   13.52
  -9 -11   0   11.41   19.54
  10   0  -1  305.10   43.09
 -10   0   3   31.09   28.38
 -10   0   3   33.06   32.13
  10   0   3   27.69   15.16
 -10   0   4    9.38   22.35
  10   0   4   10.64   14.74
  10   0   4   20.54   15.24
 -10   0   4   11.72   26.88
 -10   0   5    7.67   24.04
 -10   0   5   -9.04   24.58
  10   0   5    6.41   16.41
  10   0   5   13.23   20.53
  10  -1   0   -2.63   22.76
  10   1   0    0.41   23.68
 -10   1   0    6.20   24.88
  10  -1   1  238.51   21.40
 -10   1   1  227.43   26.54
  10   1  -1  201.47   37.07
  10  -1  -1  216.98   29.43
  10   1   1  207.58   19.96
  10  -1   2   25.94   16.06
 -10   1   2   31.79   33.88
  10   1   2   44.66   15.72
  10  -1  -2   38.82   27.23
 -10   1   3  182.42   28.70
 -10  -1   3  200.43   32.92
  10   1   3  213.57   16.28
 -10  -1   3  204.10   39.54
  10  -1   3  227.22   17.14
  10  -1   4   51.02   14.96
  10   1   4   39.81   15.13
 -10  -1   4   40.52   27.76
  10  -1   4   17.06   14.70
 -10   1   4   35.52   25.48
 -10  -1   4   36.57   25.85
  10  -1   5   30.79   16.85
 -10   1   5    6.12   24.33
 -10   1   5    9.52   25.66
 -10  -1   5    9.58   24.43
 -10  -1   5   -0.49   27.43
  10   1   5  -13.72   17.48
  10  -1   5   25.90   15.85
 -10  -2   0  271.89   20.41
 -10   2   0  293.68   21.62
  10  -2   0  291.56   23.72
  10   2   0  290.26   22.14
  10  -2   1   41.20   19.05
 -10  -2   1   16.44   23.44
 -10   2   1   20.40   19.01
  10   2   1   20.27   17.88
  10   2  -1   21.57   24.67
 -10  -2  -1   22.33   16.40
  10  -2  -1    9.51   22.01
 -10   2  -1   31.18   18.58
 -10  -2   2  272.29   34.10
  10   2  -2  289.59   28.60
  10  -2   2  284.38   19.31
 -10   2   2  273.12   31.90
  10   2   2  255.78   16.66
  10  -2  -2  276.68   23.69
  10  -2   3   17.19   16.32
  10  -2  -3    1.78   18.12
  10   2   3  -13.51   15.33
 -10  -2   3    4.07   29.20
 -10   2   3    4.17   23.43
 -10   2   4   15.00   23.39
 -10  -2   4    5.14   23.71
  10  -2   4    8.17   16.10
  10   2   4   -7.94   15.33
 -10  -2   4    5.20   27.54
 -10   2   5   11.60   26.11
 -10  -2   5   26.56   23.12
  10  -2   5    9.44   17.02
  10   2   5    9.35   17.71
 -10  -2   5   28.47   28.27
  10  -2   5   26.96   16.02
 -10  -3   0   23.46   21.41
  10   3   0    6.65   24.47
  10  -3   0   20.83   20.95
 -10   3   0   -6.84   18.56
  10  -3   1  717.29   22.68
 -10  -3  -1  669.76   20.70
 -10   3   1  694.87   25.18
 -10   3  -1  699.89   21.68
  10   3   1  705.57   22.23
 -10  -3   1  669.00   23.37
  10   3  -1  649.06   25.42
  10  -3  -1  718.60   25.69
  10  -3   2    8.32   16.77
  10   3  -2   11.91   22.68
 -10  -3   2   11.11   24.10
  10   3   2   12.73   16.27
  10  -3  -2   -5.70   22.29
 -10   3   2   22.14   23.74
 -10  -3  -2   20.88   14.91
 -10   3  -2   -3.04   16.06
  10  -3   3   51.03   16.85
  10   3   3   36.42   15.80
 -10   3   3   55.98   20.03
  10  -3  -3   55.15   18.97
 -10  -3   3   53.71   23.77
  10   3   4   26.03   11.52
 -10   3   4   29.40   22.72
  10  -3   4   35.58   16.00
 -10  -3   4   36.88   26.33
 -10   3   5    3.96   23.36
  10  -3   5  -13.90   18.25
 -10  -3   5   12.24   26.59
 -10  -3   5    3.59   24.27
  10   3   5    4.64   17.47
  10   4   0  222.87   21.43
  10  -4   0  242.70   22.97
 -10   4   0  280.68   20.22
 -10  -4   0  257.75   19.40
 -10  -4   1   -0.92   20.97
 -10   4  -1   -2.19   15.99
 -10   4   1    1.84   19.46
  10  -4   1   -1.65   17.77
  10   4   1   -0.97   18.10
 -10  -4  -1   -2.61   16.10
  10   4  -1   14.73   19.80
  10  -4  -1   22.76   20.46
 -10   4  -2    6.79   15.97
  10  -4   2   -3.86   18.05
  10   4  -2    6.48   23.38
 -10  -4  -2   -6.46   15.27
  10  -4  -2   -6.11   22.32
 -10   4   2    9.14   23.56
  10   4   2   11.11   16.92
 -10  -4   2   16.92   19.81
  10   4  -3    8.39   20.02
 -10  -4  -3   17.73   14.34
 -10  -4   3    0.62   22.95
  10  -4   3   40.14   16.90
  10  -4  -3    9.47   15.53
 -10   4   3   19.48   18.45
  10   4   3    0.89   16.10
  10  -4   4   -1.17   15.73
  10  -4  -4   26.14   19.77
 -10   4   4   22.34   22.44
  10   4   4    2.82   16.84
 -10  -4   4   29.01   22.76
  10  -4   5   -1.91   18.25
 -10  -4   5   10.42   24.63
  10   4   5   13.91   17.04
 -10  -4   5   14.51   28.16
 -10   4   5    8.31   23.17
 -10  -5   0   -6.98   16.20
 -10   5   0   -0.23   18.52
  10  -5   0    9.36   20.63
  10   5   0    8.72   19.13
  10  -5  -1   86.81   19.76
 -10   5  -1   63.76   17.20
  10   5   1   88.71   19.20
 -10   5   1   88.55   17.75
  10  -5   1   67.71   19.83
 -10  -5   1   74.82   18.70
  10   5  -1   88.16   24.47
 -10  -5  -1   75.47   16.78
 -10  -5   2    2.76   18.71
 -10   5  -2   23.21   15.59
  10   5  -2   25.04   18.74
  10  -5   2   13.71   17.85
  10  -5  -2    1.92   17.53
  10   5   2  -24.08   18.25
 -10   5   2    6.73   18.96
 -10  -5  -2   25.35   14.69
  10   5  -3    0.88   20.64
  10  -5  -3   14.76   16.41
  10  -5   3   15.03   17.33
 -10  -5  -3   24.40   14.83
  10   5   3   10.03   16.87
 -10   5   3   13.98   19.47
 -10  -5   3   10.28   18.06
 -10   5  -3  -14.35   15.46
 -10  -5   4   -0.47   23.81
  10   5   4   17.72   16.85
  10  -5  -4   22.56   18.21
 -10   5   4    1.05   18.17
  10  -5   4   26.02   17.48
  10  -5   5  -16.72   18.51
  10   5   5   21.76   18.01
 -10  -5   5    5.81   24.30
 -10   5   5   -5.37   20.04
  10   6   0   74.79   20.10
 -10   6   0   77.66   13.35
  10  -6   0   72.40   20.34
 -10  -6   0   65.74   17.51
  10  -6  -1   29.27   19.55
 -10  -6  -1    0.99   15.69
 -10   6   1    4.67   18.72
 -10  -6   1   13.62   16.13
  10   6  -1   -8.18   22.25
  10  -6   1    6.34   19.50
 -10   6  -1   13.75   17.23
  10   6   1    3.29   18.31
 -10   6  -2   30.06   10.77
 -10  -6   2   60.31   18.24
  10   6  -2   45.72   18.02
  10  -6  -2   29.02   21.65
  10   6   2   67.54   17.84
 -10   6   2   31.44   18.44
  10  -6   2   51.80   18.00
 -10  -6  -2   23.31   15.29
  10   6   3   32.72   18.00
  10  -6  -3   28.63   20.10
  10   6  -3   15.55   20.53
  10  -6   3   -7.59   18.02
 -10  -6   3   13.99   18.02
 -10   6   3   22.78   21.41
 -10  -6  -3   22.93   11.19
 -10   6  -3   26.05   16.07
 -10  -6   4   13.15   23.19
 -10  -6  -4  -10.84   16.69
  10  -6   4  -13.46   16.99
  10   6   4   29.03   16.83
 -10   6   4    8.77   18.48
  10   6  -4    7.14   21.33
  10  -6  -4   -6.47   16.76
 -10   7   0   55.30   17.01
 -10  -7   0   59.59   17.15
  10   7   0   31.89   19.50
  10  -7   0   41.64   18.85
  10   7   1   19.24   17.89
 -10  -7  -1   33.84   16.24
  10  -7  -1   40.14   18.03
 -10   7  -1   28.93   16.32
 -10   7   1   52.65   17.62
 -10  -7   1   41.40   17.51
  10   7  -1   58.65   19.11
  10  -7   1   22.66   19.52
 -10   7  -2   24.76   16.84
  10   7   2   13.72   17.73
 -10  -7   2   31.08   16.92
  10   7  -2   31.12   17.45
  10  -7  -2   25.96   17.42
 -10   7   2   38.14   17.20
  10  -7   2   25.62   18.87
 -10  -7  -2   20.02   16.07
 -10   7  -3   10.29   16.08
  10   7  -3   -3.81   17.54
 -10  -7   3   12.67   18.16
  10   7   3    3.94   18.10
 -10  -7  -3  -23.84   16.53
  10  -7  -3   37.71   15.83
  10  -7   3  -32.48   17.54
 -10   7   3    2.83   17.08
  10   7  -4   20.65   22.05
 -10  -7   4    8.38   19.04
  10   7   4   16.09   13.06
  10  -7   4   31.78   18.48
 -10   7   4  -14.57   19.27
 -10  -7  -4   17.43   17.68
  10  -7  -4   19.35   21.67
  10  -8   0   27.40   19.24
 -10   8   0    7.50   17.31
  10   8   0   -7.25   17.94
 -10  -8   0   11.05   16.73
  10   8   1   45.37   18.38
 -10  -8  -1   48.37   16.40
  10  -8  -1   25.58   18.48
 -10   8   1   72.68   17.48
 -10  -8   1   36.87   17.26
  10   8  -1    3.34   18.01
 -10   8  -1   51.58   16.53
  10  -8   1   26.47   18.46
 -10   8  -2   -5.89   16.84
  10  -8  -2   13.42   17.16
  10   8  -2   32.32   16.67
 -10  -8   2   -0.68   17.30
 -10   8   2   11.47   17.08
 -10  -8  -2   13.99   16.41
  10  -8   2   21.00   18.07
  10   8   2   23.17   18.23
 -10   8  -3  -11.13   17.48
  10   8   3  -15.93   18.20
 -10  -8  -3    4.36   16.36
  10   8  -3   -0.76   17.62
 -10  -8   3    8.82   22.51
  10  -8  -3   26.86   17.37
 -10   8   3   11.25   18.33
  10  -8   3   18.97   18.57
 -10  -8   4    5.12   23.31
 -10  -8  -4  -15.21   12.90
  10   8   4   20.19   18.91
  10  -8   4    5.90   20.22
  10  -8  -4   -3.63   18.99
 -10   8   4   19.08   20.62
 -10   8  -4   33.17   18.71
  10   8  -4   33.86   23.50
 -10   9   0   12.52   17.51
  10   9   0    4.39   17.46
  10  -9   0   29.14   18.48
 -10  -9   0   19.89   11.69
 -10  -9  -1   10.43   17.19
 -10   9  -1   27.58   17.12
  10  -9  -1   -2.17   18.65
  10  -9   1   -8.45   18.57
  10   9  -1   20.55   18.98
 -10  -9   1   -0.33   18.28
 -10   9   1   21.59   17.88
  10   9   1   13.22   18.95
 -10   9  -2   -4.86   17.34
  10   9  -2   49.60   18.60
 -10  -9   2   -5.91   17.74
 -10   9   2    5.72   18.22
 -10  -9  -2   -4.91   16.97
  10  -9  -2   10.46   17.68
  10  -9   2   15.65   18.49
  10   9   2    5.10   18.70
  10  -9  -3   14.79   18.60
 -10   9  -3    1.83   18.46
  10   9   3    2.60   19.32
 -10   9   3   16.17   24.36
  10  -9   3  -14.23   19.72
  10   9  -3    5.24   18.48
 -10  -9  -3    4.55   18.03
 -10  -9   3   -6.03   22.77
 -10  10   0   22.71   17.96
  10  10   0   39.46   18.79
 -10 -10   0  -13.45   17.74
  10 -10   0   21.36   18.96
 -10 -10  -1   33.02   17.58
 -10  10  -1   19.73   12.63
  10 -10  -1   28.10   19.25
 -10  10   1   41.35   18.79
  10  10  -1    4.46   19.07
 -10 -10   1   22.16   17.74
  10 -10   1   33.96   18.76
  10  10   1   32.92   18.42
 -10  10  -2  -18.00   18.54
  10 -10  -2   14.36   19.25
 -10  10   2   -0.22   19.08
 -10 -10   2   20.65   19.03
 -10 -10  -2    8.77   17.88
  10  10   2    0.58   19.69
  10 -10   2   -3.82   19.25
  10  10  -2    2.99   19.16
  10 -11   0    7.58   20.31
  10  11   0   33.02   19.30
 -10  11   0   45.10   19.54
 -10 -11   0   28.76   18.54
  11   0  -1    0.79   30.44
 -11   0   3    0.90   41.08
  11   0   3   -9.90   14.90
 -11   0   3    1.35   46.29
  11   0   4   33.33   14.43
  11   0   4  -14.22   14.92
 -11   0   4    8.28   25.71
 -11   0   4   -4.85   27.83
  11   0   5   -4.32   16.09
 -11   0   5   -1.58   27.93
 -11   0   5    1.42   27.09
  11   0   5   10.80   16.41
  11  -1   0  120.15   21.24
  11   1   0  115.31   20.00
 -11   1   0  127.93   19.61
  11  -1   1   96.37   18.83
 -11   1   1  106.48   25.81
  11   1  -1   88.54   28.30
  11  -1  -1   98.75   25.97
  11   1   1   96.50   18.42
 -11   1   2  377.62   35.84
  11  -1  -2  398.15   32.19
  11   1   2  355.78   13.79
  11  -1   2  414.31   17.99
  11   1   3  119.70   16.09
 -11   1   3   92.37   27.59
  11  -1   3  101.71   16.79
  11  -1   4    8.51   14.72
  11   1   4  -12.77   14.91
  11  -1   4  -14.69   14.51
 -11   1   4    5.18   21.69
 -11  -1   4    6.06   33.76
 -11   1   4   12.12   24.93
 -11  -1   4    2.25   32.28
  11  -1   5   18.51   16.42
  11  -1   5   10.80   16.11
 -11   1   5   15.06   23.91
 -11  -1   5   15.05   30.67
 -11  -1   5    3.85   31.63
  11   1   5    5.22   16.42
 -11   1   5    5.99   25.63
 -11   2   0  780.86   24.31
  11   2   0  761.85   25.08
  11  -2   0  866.93   25.43
 -11  -2   0  770.88   23.93
 -11   2  -1  179.30   17.98
  11   2  -1  191.67   29.58
 -11   2   1  207.17   24.97
 -11  -2  -1  175.49   17.33
  11   2   1  184.42   18.58
 -11  -2   1  191.96   22.28
  11  -2   1  198.95   19.99
  11  -2  -1  195.28   23.38
  11  -2   2  -10.21   15.63
  11   2  -2   13.12   29.07
 -11   2   2    0.31   24.10
  11  -2  -2   25.16   21.31
  11   2   2    7.53   14.83
 -11  -2   2   10.95   31.18
  11  -2   3    6.57   16.14
  11  -2  -3   -2.11   17.85
 -11  -2   3    3.08   33.53
 -11  -2   3    7.36   25.44
  11   2   3   -4.00   15.24
 -11   2   3    0.92   23.37
  11  -2   4   36.56   16.03
  11   2   4   33.24   15.90
 -11  -2   4   26.53   27.00
 -11  -2   4   32.51   28.36
 -11   2   4   50.34   26.69
 -11   2   5   12.64   25.57
  11  -2   5   10.38   17.38
 -11  -2   5    7.14   31.48
  11   2   5   15.99   17.40
  11  -2   5    3.93   16.93
 -11  -2   5   19.01   32.71
 -11   3   0  273.39   20.21
  11  -3   0  281.86   22.29
  11   3   0  273.99   21.40
 -11  -3   0  254.64   19.13
  11   3   1  121.44   18.47
 -11  -3   1  127.55   20.98
  11  -3   1  140.69   18.52
 -11   3   1  123.90   20.08
 -11  -3  -1  132.21   12.54
  11   3  -1  106.42   25.29
 -11   3  -1  128.30   17.56
  11  -3  -1  125.02   21.86
  11   3  -2  115.32   22.81
 -11  -3  -2  126.99   15.75
 -11  -3   2  112.38   24.49
  11  -3  -2  112.97   19.59
 -11   3   2  105.89   24.79
  11  -3   2  114.89   17.48
 -11   3  -2  141.80   16.34
  11   3   2  143.77   16.86
  11  -3   3   25.32   16.54
  11   3   3   38.93   15.73
 -11   3   3   32.99   24.25
  11  -3  -3   32.65   19.25
 -11  -3   3   22.42   26.92
  11  -3   4   46.34   16.78
 -11  -3   4   29.16   22.34
  11   3   4   19.08   16.46
 -11  -3   4   27.66   26.00
 -11   3   4   34.32   24.15
  11  -3   5   18.12   16.99
  11   3   5   28.94   17.47
 -11  -3   5    1.45   27.22
 -11  -3   5   11.32   29.71
 -11   3   5   16.58   23.24
 -11  -4   0  185.25   18.48
 -11   4   0  196.28   18.39
  11   4   0  177.31   20.44
  11  -4   0  197.59   22.39
 -11   4  -1    8.40   16.02
 -11   4   1   14.90   23.08
  11  -4  -1   13.20   19.49
  11   4   1   33.06   18.12
  11  -4   1   45.74   18.45
 -11  -4   1   30.17   17.75
  11   4  -1   24.64   19.65
 -11  -4  -1   23.71   15.96
 -11   4  -2   11.27   15.66
  11  -4   2   14.53   18.31
 -11  -4   2    6.46   18.81
  11   4  -2   11.78   22.16
  11  -4  -2   18.06   22.21
 -11   4   2   13.80   19.54
 -11  -4  -2   21.96   15.41
  11   4   2  -17.01   17.74
 -11  -4  -3   21.23   14.15
 -11  -4   3   40.39   27.46
  11  -4   3   46.42   16.94
  11  -4  -3   18.17   15.71
  11   4  -3   18.63   20.68
 -11   4   3   34.49   22.08
  11   4   3   25.13   11.38
 -11  -4   4   14.56   26.27
  11  -4  -4   34.40   15.69
  11  -4   4   52.40   17.47
 -11   4   4   10.90   18.19
  11   4   4   36.03   16.65
  11  -4   5    1.98   17.89
 -11  -4   5    0.38   27.93
 -11  -4   5    3.66   30.56
  11   4   5  -17.18   17.65
 -11   4   5    3.69   23.57
  11   5   0  176.15   19.35
 -11  -5   0  183.04   17.55
 -11   5   0  180.22   19.16
  11  -5   0  181.25   21.22
 -11   5   1  126.09   18.82
  11  -5  -1  113.52   19.70
 -11   5  -1  107.73   17.27
  11   5   1  160.25   19.28
  11  -5   1  149.85   20.26
 -11  -5  -1  144.51   17.02
 -11  -5   1  133.53   18.64
  11   5  -1  143.04   20.61
 -11   5  -2   74.38   16.55
  11  -5  -2   61.38   17.91
 -11  -5  -2   95.86   15.85
 -11  -5   2   68.53   22.69
  11   5   2   75.53   17.34
 -11   5   2   76.00   19.17
  11  -5   2   62.00   18.27
  11   5  -2   58.19   22.99
  11   5  -3   28.24   21.89
  11  -5  -3    8.36   16.21
 -11  -5   3    2.27   23.46
 -11   5  -3    7.95   15.60
  11  -5   3   -7.72   17.82
 -11  -5  -3   17.55   15.55
  11   5   3   27.42   17.14
 -11   5   3   13.70   19.63
 -11  -5   4    3.36   23.69
  11  -5  -4   10.25   16.33
  11  -5   4    4.99   16.48
  11   5   4    2.42   17.26
 -11   5   4    0.89   17.81
 -11  -5   5   -5.19   27.92
  11  -5   5   -0.85   18.22
  11   5   5   -1.62   19.66
 -11   5   5    9.32   19.90
 -11   6   0   22.04   17.72
  11  -6   0  -18.56   19.95
  11   6   0   19.20   19.50
 -11  -6   0    6.85   17.00
  11  -6  -1   24.54   19.49
  11   6   1   -4.51   18.05
 -11  -6  -1   23.86   15.45
 -11   6   1    9.75   18.55
 -11  -6   1   -5.72   16.49
  11  -6   1   -2.26   19.44
 -11   6  -1   -1.48   16.75
  11   6  -1    8.69   18.98
  11  -6  -2   18.20   18.22
  11   6  -2   -8.77   17.39
 -11   6  -2    3.94   16.13
  11   6   2    6.12   17.65
 -11  -6   2   31.12   21.11
  11  -6   2   12.75   18.45
 -11   6   2  -15.62   18.07
 -11  -6  -2    6.13   15.65
  11  -6  -3    9.29   20.44
 -11   6  -3    7.05   16.31
  11   6  -3   17.68   20.56
  11  -6   3    0.67   17.44
  11   6   3  -11.60   16.52
 -11   6   3  -16.17   17.62
 -11  -6   3    9.77   21.73
 -11  -6  -3   -9.75   15.25
 -11  -6  -4   10.60   16.13
  11   6  -4   16.52   21.30
  11  -6  -4    6.09   20.40
 -11  -6   4   19.84   23.01
  11  -6   4   -3.31   16.88
  11   6   4   19.32   18.07
 -11   6   4    8.36   18.16
 -11   7   0    1.08   16.74
  11  -7   0   -8.99   18.76
  11   7   0   21.97   18.63
 -11  -7   0   23.53   16.77
  11   7   1   13.13   18.81
 -11   7  -1   16.74   16.83
 -11   7   1   28.37   17.11
 -11  -7  -1   -0.20   15.80
  11  -7  -1   -3.36   17.90
  11   7  -1    2.75   19.26
  11  -7   1   18.76   19.32
 -11  -7   1   17.53   17.26
  11   7   2    2.33   17.75
  11   7  -2   23.59   16.74
  11  -7  -2   44.85   17.26
 -11  -7   2   12.67   17.15
 -11   7   2   -9.56   21.51
  11  -7   2   20.21   18.47
 -11   7  -2   41.53   16.24
 -11  -7  -2   27.39   15.72
  11  -7  -3   -0.28   19.82
  11   7  -3   11.78   20.87
 -11  -7   3   -0.48   20.96
  11   7   3   16.38   17.88
  11  -7   3   -0.82   18.48
 -11  -7  -3   17.99   16.55
 -11   7   3    1.93   21.50
 -11   7  -3   -6.32   11.88
  11   7  -4   -1.30   18.51
 -11  -7  -4    5.58   12.32
 -11  -7   4  -11.44   19.59
  11   7   4  -16.45   18.41
  11  -7   4   -6.13   18.43
 -11   7   4    6.13   22.96
  11  -7  -4   17.70   17.44
 -11   8   0    8.67   17.31
  11   8   0   15.59   18.16
 -11  -8   0   -2.29   17.19
  11  -8   0    1.37   18.49
 -11   8  -1   12.07   16.54
  11  -8  -1   19.90   17.77
 -11   8   1   -1.10   17.77
  11   8  -1    3.94   17.96
 -11  -8   1    7.81   17.21
  11  -8   1    9.32   18.44
 -11  -8  -1   38.93   15.93
  11   8   1   -4.36   17.79
  11   8   2   33.71   18.59
 -11   8  -2   33.59   16.97
  11   8  -2   29.30   17.42
 -11  -8   2   -0.08   17.58
  11  -8  -2    0.21   18.37
 -11   8   2    9.32   18.78
 -11  -8  -2   10.09   16.87
  11  -8   2   17.29   18.60
 -11   8  -3    2.89   12.21
 -11   8   3   -5.75   17.86
  11   8   3    4.78   18.00
  11   8  -3    7.31   16.80
 -11  -8  -3   25.33   16.92
  11  -8   3    4.61   18.18
 -11  -8   3   -1.62   17.18
  11  -8  -3   10.58   16.94
  11   8   4   32.60   18.88
 -11  -8   4    3.29   20.46
 -11   8   4   -2.06   19.68
  11  -9   0   -1.02   18.75
 -11   9   0    4.90   17.81
  11   9   0   23.39   18.36
 -11  -9   0   16.28   17.04
 -11   9   1    2.06   17.81
 -11  -9  -1   23.65   17.00
 -11   9  -1   14.61   17.64
  11  -9  -1  -12.26   18.08
  11   9  -1   53.98   18.37
 -11  -9   1    0.33   18.27
  11   9   1   27.22   19.13
  11  -9   1   -5.42   18.44
 -11   9  -2   12.56   16.86
 -11   9   2   28.15   17.92
 -11  -9   2   -5.56   17.89
  11  -9  -2   19.42   17.94
 -11  -9  -2   26.60   16.99
  11  -9   2    3.56   18.42
  11   9  -2   29.11   22.45
  11   9   2   28.68   18.36
  11   9   3   -3.30   19.32
  11   9  -3   16.21   17.41
 -11  -9  -3   13.56   17.61
 -11  -9   3   15.58   23.22
 -11   9   3   12.10   19.46
 -11   9  -3    2.12   17.94
  11  -9   3   -1.96   18.93
  11  -9  -3   -2.33   18.68
 -11 -10   0   20.40   17.12
 -11  10   0   32.65   12.70
  11  10   0   25.61   18.21
  11 -10   0   46.36   18.81
 -11 -10  -1   25.92   17.80
 -11  10  -1    2.87   18.36
  11 -10  -1    6.28   18.66
  11 -10   1   -3.93   18.93
 -11  10   1    4.75   18.73
  11  10  -1   -0.09   19.12
 -11 -10   1   25.04   18.62
  11  10   1   13.27   19.02
 -11  10  -2   28.58   18.67
 -11  10   2   -4.14   19.91
 -11 -10   2   12.28   18.33
 -11 -10  -2   17.84   17.91
  11 -10  -2   -6.60   20.16
  11  10  -2   17.69   18.95
  11 -10   2  -20.24   19.11
  11  10   2    7.29   19.52
  12   0   0 1316.06   28.65
  12   0  -1 1574.68   46.19
  12   0   3  150.77   15.92
 -12   0   4   27.01   36.84
  12   0   4    9.26   11.15
 -12   0   4   24.09   41.30
  12   0   4   40.61   15.40
  12   0   5   33.39   15.94
 -12   0   5    9.48   33.76
 -12   0   5    8.81   36.75
  12   0   5   24.11   16.69
  12   1   0   59.50   17.47
  12  -1   0   60.90   19.37
 -12   1   1  281.57   23.85
  12  -1   1  292.14   19.42
  12  -1  -1  288.06   26.95
  12   1   1  250.77   18.57
  12   1  -1  284.64   31.44
  12   1   2   29.75   14.62
  12  -1   2   20.97   15.17
  12  -1  -2   32.02   30.12
 -12   1   2   29.95   31.55
  12   1   3  108.22   15.23
 -12   1   3  119.40   31.30
  12  -1   3  126.22   17.11
  12  -1   4    7.11   15.26
  12   1   4    8.78   15.10
 -12   1   4    7.13   24.90
  12  -1   4    1.61   14.63
 -12   1   4    9.50   28.38
  12  -1   5   18.81   17.74
 -12   1   5    7.05   26.73
  12   1   5   15.20   16.79
  12  -1   5   18.05   16.39
 -12   1   5    9.98   28.98
 -12   2   0 1213.47   26.46
  12  -2   0 1195.19   27.09
  12   2   0 1143.10   26.97
 -12  -2   0 1082.54   29.10
 -12   2  -1  152.87   17.68
  12   2  -1  134.02   26.92
 -12   2   1  151.18   23.34
 -12  -2   1  134.62   24.32
  12  -2   1  135.90   18.72
  12   2   1  143.75   17.57
  12  -2  -1  140.46   21.44
 -12  -2  -1  118.31   16.87
  12   2  -2   51.95   32.30
  12  -2   2   54.54   16.17
 -12   2   2   39.15   23.84
 -12  -2   2   38.04   32.13
  12  -2  -2   53.64   22.82
  12   2   2   63.83   15.39
  12  -2   3   -4.46   15.89
  12  -2  -3   19.07   20.77
 -12   2   3   27.57   26.81
  12   2   3   10.97   15.81
  12  -2   4    5.36   15.88
 -12  -2   4   10.33   40.63
 -12  -2   4   12.02   37.36
  12   2   4   10.35   15.52
 -12   2   4   15.43   25.21
 -12  -2   5    3.52   47.01
  12   2   5    6.37   16.98
  12  -2   5    7.99   16.01
 -12  -2   5    4.84   47.19
 -12   2   5   -9.83   24.65
 -12   2   5    8.70   26.56
  12  -2   5  -24.82   17.53
 -12   3   0   28.40   17.81
  12  -3   0   42.53   20.53
  12   3   0   32.92   23.51
 -12  -3   0   35.09   16.80
  12   3  -1  302.96   22.31
  12   3   1  322.90   19.27
  12  -3   1  368.46   19.27
 -12   3   1  309.60   20.52
 -12  -3   1  324.78   19.30
 -12   3  -1  353.11   18.88
 -12  -3  -1  318.20   17.70
  12  -3  -1  279.35   22.65
  12  -3   2  113.58   17.27
  12   3   2  137.28   16.95
 -12  -3  -2  120.92   15.33
  12   3  -2  143.98   27.60
  12  -3  -2  123.63   19.97
 -12   3   2  127.64   20.19
 -12  -3   2  146.81   26.85
  12   3   3    5.50   15.34
  12  -3   3   32.75   16.28
 -12  -3   3   33.21   28.75
 -12   3   3   33.00   23.14
  12  -3  -3   12.12   18.74
 -12  -3   4   27.21   29.97
  12  -3   4    9.02   17.08
  12   3   4   35.65   15.83
 -12  -3   4   34.97   24.95
 -12   3   4   32.65   22.41
  12   3   5   34.87   17.83
  12  -3   5   35.49   17.67
 -12  -3   5    9.70   34.22
 -12  -3   5   11.32   33.72
 -12   3   5    6.46   26.88
 -12   4   0   49.33   17.01
  12   4   0   40.14   19.61
 -12  -4   0   33.65   16.77
  12  -4   0   60.44   19.41
 -12  -4  -1  153.71   16.74
 -12   4   1  161.14   19.02
  12  -4   1  182.89   19.46
  12   4   1  165.61   18.40
  12   4  -1  180.61   24.92
 -12  -4   1  155.89   17.54
  12  -4  -1  168.64   25.52
 -12   4  -1  184.65   17.75
 -12   4  -2    9.36   15.95
 -12  -4  -2   10.47   15.30
  12  -4   2   47.69   18.31
  12   4  -2   18.13   22.90
  12  -4  -2   31.95   18.36
 -12   4   2   18.47   19.20
 -12  -4   2   12.33   22.74
  12   4   2   16.86   17.44
  12   4  -3   19.19   23.10
  12  -4   3   -3.79   16.50
  12  -4  -3   10.04   17.24
 -12  -4   3    7.01   22.43
  12   4   3  -16.84   16.19
 -12  -4  -3    4.65   15.31
 -12   4   3  -11.37   22.86
 -12  -4   4    7.60   25.91
  12  -4  -4   18.52   18.46
 -12   4   4   17.79   23.34
  12  -4   4   -2.26   16.52
  12   4   4   25.45   16.51
 -12  -4   5    2.33   30.22
  12  -4   5   -5.41   18.39
 -12  -4   5    2.28   27.52
 -12   4   5   36.02   24.51
  12   4   5   26.41   17.94
  12   5   0  225.40   20.25
 -12  -5   0  227.52   17.41
 -12   5   0  232.96   19.15
  12  -5   0  253.36   21.24
 -12   5  -1   10.05   16.77
  12   5   1   20.69   18.69
 -12   5   1   -3.72   16.99
  12  -5   1   44.46   19.37
 -12  -5  -1   10.31   15.93
 -12  -5   1   17.04   21.41
  12   5  -1   22.87   20.32
  12  -5  -1   33.24   19.72
 -12   5  -2   27.78   15.26
  12  -5  -2   28.69   21.77
 -12  -5  -2   12.00   14.94
  12   5  -2   10.03   22.41
 -12  -5   2   44.12   22.11
 -12   5   2   13.84   18.50
  12   5   2   38.27   17.25
  12  -5   2   19.00   18.14
  12  -5  -3   66.12   16.39
  12   5  -3   55.64   21.77
 -12  -5   3   50.31   22.92
  12  -5   3   28.68   17.69
 -12   5   3   58.77   17.72
  12   5   3   50.04   17.38
 -12  -5  -3   47.60   11.50
 -12   5  -3   41.71   16.17
 -12  -5   4   25.46   23.19
  12  -5   4   33.89   17.70
  12  -5  -4   27.22   20.73
  12   5   4   37.83   16.78
 -12   5   4   15.36   18.54
 -12  -5   5   17.28   27.14
  12  -5   5  -12.26   18.66
  12   5   5   21.31   18.11
 -12   5   5   -2.47   19.40
 -12   6   0   46.29   18.34
 -12  -6   0   55.17   16.85
  12  -6   0   57.45   20.32
  12   6   0   46.90   19.48
  12  -6  -1   -1.39   20.09
  12   6   1   13.35   19.19
 -12   6   1   24.55   18.40
 -12  -6  -1    0.36   15.91
  12  -6   1   -6.30   19.26
 -12  -6   1   23.01   16.74
  12   6  -1   13.84   18.84
 -12   6  -1    0.29   16.19
 -12  -6  -2   83.11   16.10
  12   6  -2   82.53   17.72
  12   6   2   62.71   18.23
 -12   6  -2   58.44   16.45
  12  -6  -2   87.57   17.84
 -12  -6   2   99.46   21.66
  12  -6   2   78.74   18.72
 -12   6   2   48.48   23.01
  12  -6  -3    5.81   16.05
 -12  -6   3    5.23   18.03
  12  -6   3   13.43   17.07
  12   6   3   -8.97   16.84
 -12   6   3   10.48   18.35
 -12  -6  -3    2.12   15.29
  12   6  -3    5.19   20.77
 -12   6  -3  -18.86   15.99
 -12  -6   4   11.94   22.75
 -12  -6  -4   -7.31   16.56
  12   6  -4   11.85   21.36
  12   6   4    1.76   17.84
 -12   6   4   24.90   22.46
  12  -6  -4    2.10   16.50
  12  -6   4    0.06   17.56
 -12  -7   0   24.30   16.12
 -12   7   0   29.91   17.20
  12  -7   0   24.68   19.57
  12   7   0   23.09   18.31
 -12   7  -1   24.68   16.87
  12   7   1   41.40   18.24
  12  -7  -1   10.00   18.10
 -12  -7  -1   14.21   15.87
 -12   7   1   27.73   17.41
  12   7  -1   14.06   18.37
 -12  -7   1   19.02   16.52
  12  -7   1   11.06   19.47
 -12   7  -2   15.14   15.78
  12   7   2    1.98   18.17
  12   7  -2   -0.66   17.05
  12  -7  -2   17.59   17.28
 -12   7   2   30.79   17.47
 -12  -7   2   13.74   20.46
  12  -7   2    4.99   12.61
 -12  -7  -2    3.69   15.87
 -12   7  -3   -8.10   12.05
  12   7  -3   10.67   17.07
  12   7   3   -8.96   18.06
 -12  -7   3  -20.75   21.00
  12  -7   3  -32.07   17.88
 -12   7   3    1.55   17.47
 -12  -7  -3   20.11   15.92
  12  -7  -3   11.08   17.17
  12   7  -4   12.36   23.82
 -12  -7   4   27.85   23.38
  12   7   4   13.61   18.86
 -12  -7  -4   -9.29   11.93
  12  -7   4   21.18   18.15
 -12   7   4   28.01   18.53
  12  -7  -4   -1.01   21.35
  12  -8   0    8.16   18.12
 -12   8   0   16.90   17.06
 -12  -8   0    0.30   16.56
  12   8   0    9.77   16.97
  12   8   1   -1.74   18.03
 -12  -8  -1   10.76   16.66
  12  -8  -1   34.81   18.01
 -12   8  -1   -2.66   16.51
 -12   8   1   27.49   17.51
  12   8  -1   16.72   18.24
 -12  -8   1    0.17   17.08
  12  -8   1   15.54   18.38
 -12   8  -2    9.73   17.09
  12   8   2   -2.57   18.44
  12   8  -2    4.54   17.84
  12  -8  -2   26.43   21.73
 -12  -8   2    6.11   17.93
  12  -8   2   21.67   18.62
 -12  -8  -2   13.20   16.27
 -12   8   2   -1.35   18.52
  12   8   3  -11.32   18.37
 -12   8  -3   31.93   16.79
  12   8  -3   15.81   17.64
 -12  -8   3   12.13   18.09
 -12  -8  -3    1.04   12.14
 -12   8   3    7.18   17.50
  12  -8   3   13.95   18.05
  12  -8  -3   11.91   17.78
 -12  -9   0    2.83   16.25
  12  -9   0   13.92   18.34
 -12   9   0    7.92   17.46
  12   9   0   23.90   18.34
 -12   9  -1   13.95   17.63
  12  -9  -1   29.71   18.37
 -12  -9  -1   -7.29   16.55
 -12   9   1    9.03   17.95
  12   9  -1   18.34   18.20
 -12  -9   1   -9.01   17.96
  12  -9   1   36.96   18.75
  12   9   1   -2.90   18.58
  12   9  -2   -7.00   18.34
 -12   9   2   24.23   17.59
  12  -9  -2   17.99   18.14
 -12  -9   2    1.95   17.89
 -12  -9  -2   17.14   17.13
  12  -9   2   11.25   17.99
  12   9   2    6.69   18.22
 -12   9  -2   28.76   17.03
 -12   9  -3   13.87   18.21
  12   9  -3   -3.55   22.94
 -12  -9  -3    5.83   18.10
 -12  -9   3   11.33   18.41
 -12   9   3   29.33   19.05
  12  -9   3   25.71   18.66
  12   9   3  -16.76   19.62
  12  -9  -3    0.57   19.64
 -12 -10   0    4.13   16.92
 -12  10   0  -15.74   18.37
  12 -10   0    8.31   19.12
  12  10   0   42.83   18.94
 -12  10   1   26.14   17.71
  12 -10  -1   11.52   18.78
 -12  10  -1   15.74   18.25
 -12 -10  -1   25.68   18.12
  12  10  -1  -35.13   19.15
 -12 -10   1   -5.72   18.46
  12  10   1    5.93   18.83
  12 -10   1    5.54   18.86
 -12  10  -2    8.46   18.37
  12  10  -2  -14.71   23.22
 -12  10   2   32.90   18.30
  12 -10  -2  -30.20   19.90
 -12 -10  -2   -2.88   13.18
 -12 -10   2   10.95   18.73
  12 -10   2   14.60   19.45
  12  10   2   12.96   19.92
  13   0   0   10.69   21.56
  13   0  -1    0.29   26.32
  13   0   3    5.21   14.70
  13   0   4  -11.84   15.25
  13   0   4    8.03   15.53
  13   0   5  -18.39   16.52
  13   0   5   -7.33   17.00
  13  -1   0  412.22   25.54
  13   1   0  387.84   24.89
  13  -1   1  734.41   21.72
  13  -1  -1  725.17   30.69
  13   1   1  692.59   20.66
  13   1  -1  673.67   34.25
 -13   1   1  656.22   28.29
  13   1   2  233.63   15.99
  13  -1  -2  263.93   34.06
 -13   1   2  233.46   31.44
  13  -1   2  245.86   17.06
  13  -1   3   76.08   16.74
 -13   1   3   67.70   38.49
  13   1   3   88.60   15.21
  13  -1   4   15.45   15.68
 -13   1   4   18.89   29.87
  13  -1   4   14.57   10.58
  13   1   4    6.16   15.70
 -13   1   4    2.75   34.17
  13  -1   5   16.08   17.60
 -13   1   5   14.37   34.29
  13  -1   5   14.76   17.17
 -13   1   5   16.87   35.69
  13   1   5   18.77   17.26
  13   1   5   13.98   16.75
 -13   2   0  243.52   22.81
  13   2   0  249.19   24.60
  13  -2   0  274.18   25.41
 -13  -2   0  201.26   18.14
 -13   2  -1   33.75   16.29
 -13  -2   1   51.77   23.75
  13  -2   1   53.49   17.95
 -13   2   1   55.15   17.85
  13   2  -1   38.20   25.59
  13  -2  -1   62.70   25.38
  13   2   1   52.80   17.06
  13  -2   2   62.63   16.64
  13   2  -2   42.54   36.56
 -13   2   2   46.47   22.90
  13  -2  -2   50.49   23.55
 -13  -2   2   32.48   33.21
  13   2   2   35.09   11.03
  13  -2   3    3.94   15.13
  13  -2  -3    4.99   21.46
 -13   2   3    4.55   23.30
  13   2   3   -0.92   14.59
  13  -2   4   10.94   15.72
  13   2   4  -13.40   16.26
 -13   2   4   14.76   27.18
  13  -2   5   21.22   17.75
  13   2   5   34.08   17.08
  13  -2   5   43.58   17.33
 -13   2   5    8.71   27.86
 -13   2   5   20.04   30.10
 -13  -3   0  378.49   19.21
 -13   3   0  392.17   20.47
  13  -3   0  408.89   22.92
  13   3   0  364.30   22.04
  13   3  -1  101.96   24.71
 -13   3  -1  114.00   16.52
 -13  -3  -1  116.80   16.13
  13  -3   1  140.81   17.41
 -13   3   1  126.92   18.17
  13   3   1  100.78   17.93
 -13  -3   1   98.02   16.74
  13  -3  -1  110.85   20.08
  13  -3   2  281.04   18.14
 -13  -3   2  251.03   26.66
  13   3   2  249.31   17.63
  13   3  -2  269.09   25.35
  13  -3  -2  270.72   21.64
 -13   3   2  255.20   25.63
 -13  -3  -2  221.62   16.67
  13   3   3    4.79   15.08
 -13   3   3   -9.09   23.46
 -13  -3   3   12.07   30.64
  13  -3  -3   13.77   19.07
  13  -3   3    2.82   15.93
  13  -3   4   12.00   16.21
  13   3   4   24.67   16.35
 -13  -3   4   23.80   34.85
 -13  -3   4   13.87   31.48
 -13   3   4   20.82   26.16
  13   3   5    4.61   16.46
  13  -3   5   11.23   17.11
 -13   3   5   -4.66   24.52
 -13   4   0   87.03   17.03
  13   4   0   58.65   19.26
 -13  -4   0   93.92   16.32
  13  -4   0   84.22   19.54
 -13  -4  -1   57.42   15.91
 -13   4   1   48.02   17.55
 -13   4  -1   40.33   16.72
  13  -4   1   47.89   18.55
  13   4  -1   55.13   24.25
 -13  -4   1   56.91   17.41
  13   4   1   71.06   18.05
  13  -4  -1   51.16   19.40
 -13   4   2    2.11   23.04
  13  -4   2    9.34   18.05
 -13  -4  -2   -3.84   14.90
 -13   4  -2   12.79   15.93
  13  -4  -2    7.95   23.27
  13   4  -2   10.30   22.92
 -13  -4   2   17.67   20.62
  13   4   2   10.79   16.79
  13   4   3   17.71   16.48
  13   4  -3   33.21   22.64
  13  -4  -3   46.92   16.72
  13  -4   3   43.49   17.61
 -13  -4   3   29.77   25.58
 -13   4   3   34.44   23.08
  13   4   4    3.74   16.76
  13  -4  -4   18.28   20.46
  13  -4   4   -1.41   15.92
 -13  -4   4   10.84   25.74
 -13   4   4   -7.20   23.35
 -13  -4   5    4.19   33.71
  13  -4   5   17.58   17.66
 -13  -4   5    2.18   35.72
 -13   4   5    3.99   23.51
  13   4   5   24.89   17.88
  13   5   0  129.30   19.56
 -13   5   0  150.34   17.96
 -13  -5   0  135.70   17.06
  13  -5   0  139.26   20.70
 -13   5  -1   41.89   16.98
 -13   5   1   26.25   17.72
  13   5   1   44.35   18.78
  13  -5   1   17.75   19.09
 -13  -5  -1   13.41   15.65
  13   5  -1   41.73   24.27
 -13  -5   1   28.72   16.32
  13  -5  -1   28.55   18.74
 -13   5  -2   87.45   15.63
  13  -5  -2   75.72   18.67
  13  -5   2   54.27   17.08
  13   5  -2   76.38   18.81
 -13   5   2   68.66   18.56
 -13  -5   2   67.96   21.78
  13   5   2   74.10   16.83
 -13  -5  -2   60.88   14.71
  13  -5  -3   29.12   15.86
  13   5  -3   17.51   20.84
  13  -5   3   26.48   17.58
 -13  -5   3   26.15   22.89
 -13  -5  -3   35.92   15.33
 -13   5   3    7.61   17.10
  13   5   3   30.47   16.81
  13  -5  -4    3.80   16.89
  13  -5   4   18.51   16.86
 -13  -5   4    7.31   21.86
 -13   5   4    9.89   22.29
  13   5   4   14.64   17.46
 -13  -5   5    6.85   29.74
  13  -5   5    2.58   19.12
 -13  -5   5   17.86   31.40
 -13   5   5   11.42   24.85
  13   5   5   16.45   18.34
 -13   6   0   -0.59   17.05
  13   6   0    8.78   19.78
 -13  -6   0    5.04   15.75
  13  -6   0    5.76   19.27
  13  -6  -1   -5.89   23.10
 -13   6  -1    9.97   11.48
  13   6   1   16.57   17.80
 -13   6   1   31.10   18.05
 -13  -6  -1   18.83   15.66
  13  -6   1   27.55   18.29
  13   6  -1   23.79   22.74
 -13  -6   1   23.19   16.22
  13  -6  -2   14.37   18.14
 -13  -6  -2   12.71   15.73
  13   6   2   37.09   17.65
  13   6  -2    3.99   20.79
  13  -6   2   39.22   18.11
 -13   6  -2   37.28   15.67
 -13   6   2   21.73   18.21
 -13  -6   2   24.84   16.69
 -13   6  -3   21.73   16.14
  13   6  -3   10.95   20.76
 -13  -6  -3   42.16   15.07
  13  -6  -3   19.75   16.33
  13  -6   3   -9.94   12.39
 -13  -6   3   11.04   22.00
  13   6   3    5.31   17.08
 -13   6   3    5.53   21.39
 -13  -6   4   15.54   23.02
  13  -6   4   26.61   17.66
  13   6   4    2.43   17.78
 -13   6   4    7.34   18.77
  13  -6  -4   24.98   20.84
 -13  -7   0   14.71   15.55
  13   7   0   11.02   17.97
 -13   7   0    1.73   16.31
  13  -7   0  -23.31   18.28
  13   7   1   14.85   19.06
 -13   7  -1   39.85   16.81
 -13   7   1   20.73   16.98
  13  -7  -1   18.59   17.96
 -13  -7  -1   58.56   16.41
  13  -7   1   41.08   18.91
  13   7  -1   50.76   19.42
 -13  -7   1   40.90   17.41
 -13   7  -2    4.24   15.93
  13   7   2   11.48   17.34
  13  -7  -2   10.56   17.20
  13   7  -2   37.60   20.91
 -13   7   2   20.42   17.12
 -13  -7   2    7.65   16.95
  13  -7   2   25.91   17.65
 -13  -7  -2    0.76   15.48
  13   7  -3   11.31   21.51
 -13   7  -3   37.38   16.54
  13   7   3    8.22   12.84
 -13  -7   3   16.03   21.95
  13  -7   3   18.79   18.02
 -13   7   3    7.47   18.03
  13  -7  -3   29.68   17.50
 -13  -7  -3   14.54   16.63
 -13  -7  -4   -1.82   12.22
  13   7   4    1.29   19.05
  13   7  -4    6.78   22.82
 -13  -7   4    7.80   24.08
  13  -7   4   -2.81   18.45
 -13   7   4    4.25   19.09
  13  -7  -4   -0.44   18.15
 -13  -8   0   22.34   16.50
 -13   8   0   32.53   16.75
  13   8   0   15.81   18.31
  13  -8   0   41.02   18.22
 -13   8  -1    9.72   11.59
  13  -8  -1   11.19   17.50
 -13   8   1   33.64   17.11
 -13  -8  -1    3.45   16.63
  13   8  -1   28.16   18.42
 -13  -8   1    7.30   17.20
  13  -8   1   27.50   18.35
  13   8   1   43.09   18.54
 -13   8  -2   26.93   16.84
  13   8   2   46.50   12.59
  13   8  -2   21.52   21.38
 -13   8   2    8.27   18.47
  13  -8  -2   25.43   18.05
 -13  -8   2   14.30   17.59
  13  -8   2  -17.80   18.56
 -13  -8  -2   39.48   16.56
 -13   8  -3   -1.19   17.19
  13   8   3   17.04   18.61
  13   8  -3    8.73   22.09
 -13   8   3    3.03   18.31
 -13  -8   3    3.63   22.77
  13  -8   3   -4.63   18.34
 -13  -8  -3   31.89   17.17
  13  -8  -3   -8.41   17.75
  13  -9   0   32.33   18.89
 -13  -9   0   26.57   16.95
 -13   9   0   30.96   17.51
  13   9   0   -5.30   17.29
 -13   9  -1    9.22   17.51
 -13  -9  -1   -1.61   17.52
 -13   9   1    6.82   18.61
  13   9  -1    7.66   18.22
 -13  -9   1   -7.66   18.16
  13  -9   1   29.31   18.44
  13   9   1    6.73   19.29
  13  -9  -1   25.35   18.95
  13   9   2   23.91   18.45
 -13   9  -2   40.22   17.64
  13   9  -2   18.51   18.29
 -13   9   2    9.80   18.51
  13  -9  -2    2.40   18.50
 -13  -9   2    9.74   21.82
  13  -9   2   11.00   13.32
 -13  -9  -2   42.94   16.97
 -13   9  -3   10.02   17.60
  13   9   3   11.86   19.10
  13   9  -3  -10.35   19.70
 -13  -9  -3    3.22   17.82
 -13   9   3   16.03   19.56
 -13  -9   3   12.60   18.94
  13  -9   3   13.71   19.31
  13  -9  -3   25.77   19.09
 -13 -10   0   21.00   17.85
  13 -10   0  -21.11   19.13
 -13  10   0    7.44   18.50
  13  10   0  -15.55   18.78
 -13  10  -1   16.24   17.89
  13 -10  -1   22.50   19.16
 -13  10   1   28.33   18.18
 -13 -10  -1  -29.63   18.27
  13  10  -1   23.17   19.20
  13 -10   1   -6.96   13.11
  13  10   1   12.19   19.41
 -13 -10   1  -19.63   18.45
 -13  10  -2   -6.45   18.74
 -13  10   2   22.96   19.38
  13  10  -2   16.87   19.96
  13 -10  -2    0.33   18.99
 -13 -10   2    3.52   18.88
 -13 -10  -2   13.71   18.47
  13 -10   2   21.80   19.94
  13  10   2   15.75   19.17
  14   0   0  592.35   25.34
  14   0  -1  746.91   33.76
  14   0   3   15.10   14.46
  14   0   4   55.98   15.83
  14   0   4   72.25   16.38
  14   0   5   18.65   15.89
  14   0   5   17.77   16.42
  14  -1   0 2833.10   34.89
  14   1   0 2562.41   33.97
  14   1  -1  326.99   26.94
 -14   1   1  304.15   24.18
  14  -1   1  309.55   18.69
  14  -1  -1  355.60   27.84
  14   1   1  301.04   18.11
  14   1   2  256.54   16.47
  14  -1  -2  263.51   37.32
  14  -1   2  266.00   17.09
 -14   1   2  250.94   33.08
  14   1   3   82.51   11.00
  14  -1   3   98.70   16.05
  14  -1   4   37.27   15.98
  14   1   4    5.27   15.66
  14  -1   4   16.40   15.83
  14  -1   5   -4.77   16.26
  14  -1   5    1.70   16.82
  14   1   5  -10.02   15.54
  14   1   5  -24.35   15.88
  14   2   0  163.10   18.80
 -14   2   0  137.67   17.84
  14  -2   0  186.50   23.96
 -14  -2   0  135.40   17.13
 -14  -2   1    7.57   19.22
  14   2  -1    8.87   26.88
  14  -2  -1    5.73   19.45
  14   2   1   -4.25   16.57
 -14   2   1   12.81   19.59
  14  -2   1   18.38   17.25
  14  -2   2   29.46   16.42
 -14   2   2   11.01   22.06
  14  -2  -2   27.99   26.23
  14   2  -2   25.79   40.78
  14   2   2   19.57   15.29
  14  -2   3   30.50   15.36
  14  -2  -3   18.79   21.67
 -14   2   3   10.43   26.41
  14   2   3   17.80   14.89
  14  -2   4   31.76   16.59
 -14   2   4   10.30   28.85
  14   2   4  -18.27   16.30
 -14   2   5    1.01   30.33
  14  -2   5   13.03   17.76
  14   2   5    5.20   16.46
  14  -2   5  -17.99   16.88
 -14   2   5   15.23   32.41
 -14   3   0   49.06   21.24
 -14  -3   0   76.05   16.64
  14  -3   0   88.45   19.24
  14   3   0   72.84   18.11
 -14   3  -1  272.05   17.05
  14   3   1  280.82   18.58
  14   3  -1  246.04   21.85
  14  -3   1  293.82   19.24
 -14   3   1  277.48   22.22
 -14  -3  -1  265.99   17.50
  14  -3  -1  273.49   21.06
 -14  -3   1  269.04   21.34
  14  -3   2   98.11   17.54
  14   3   2  106.52   17.13
 -14  -3   2   89.20   23.91
  14  -3  -2   79.37   20.15
 -14   3   2   95.39   23.84
  14   3  -2  110.78   26.66
 -14  -3   3   53.65   32.85
  14  -3   3   63.86   15.95
  14   3   3   68.60   15.81
 -14   3   3   64.61   23.10
  14  -3  -3   52.32   20.84
  14  -3   4   12.87   15.89
  14   3   4   15.22   16.01
 -14   3   4    6.98   22.47
  14   3   5    9.84   17.06
 -14   3   5    2.65   27.19
  14  -3   5  -10.03   17.32
 -14   4   0   10.69   15.91
  14   4   0   16.39   22.98
  14  -4   0   30.30   18.89
 -14  -4   0   10.78   15.43
 -14   4   1  189.14   19.09
 -14  -4   1  180.95   17.98
  14  -4   1  190.82   19.53
 -14  -4  -1  189.91   16.15
 -14   4  -1  205.60   17.33
  14   4   1  203.37   18.33
  14  -4  -1  210.92   24.94
  14   4  -1  191.66   21.49
  14   4   2   29.49   17.63
  14  -4   2   12.66   17.81
 -14   4   2   12.89   18.86
  14   4  -2   38.61   22.50
 -14   4  -2   31.82   14.86
  14  -4  -2   37.22   19.41
 -14  -4  -2   24.40   15.30
 -14  -4   2   28.52   20.40
  14   4  -3   49.48   22.23
  14  -4  -3   47.79   17.58
  14  -4   3   61.37   16.86
  14   4   3   53.72   16.28
 -14   4   3   45.21   23.62
 -14  -4   3   20.66   23.93
  14   4   4   42.39   16.18
  14  -4  -4  -10.21   21.62
  14  -4   4  -13.67   15.92
 -14  -4   4   12.87   28.16
 -14   4   4   13.88   23.07
  14  -4   5   11.82   17.77
 -14   4   5   22.23   24.08
  14   4   5   -6.81   17.46
  14   5   0    1.65   18.47
 -14   5   0    5.57   17.23
 -14  -5   0   -1.95   15.26
  14  -5   0   31.93   19.86
 -14  -5   1   18.75   16.58
 -14   5  -1    7.42   16.37
  14  -5  -1   12.73   18.98
 -14   5   1   21.58   16.49
  14   5   1   -8.91   18.77
  14  -5   1   15.98   19.07
 -14  -5  -1   -4.90   15.84
  14   5  -1   35.34   19.48
 -14   5  -2   29.14   15.27
  14  -5   2   27.81   17.50
 -14   5   2   -2.15   17.90
  14   5  -2    7.42   22.18
  14   5   2   15.96   16.71
  14  -5  -2    6.79   18.51
 -14  -5   2    9.17   17.22
 -14  -5  -2   23.31   14.42
  14  -5  -3   24.53   15.83
 -14  -5  -3   28.62   16.45
  14   5  -3   43.01   21.28
  14  -5   3   30.53   17.46
 -14   5   3   32.88   21.10
 -14  -5   3   48.60   26.38
  14   5   3   41.47   18.02
  14  -5  -4    5.07   21.15
  14  -5   4    9.34   17.90
 -14  -5   4   13.44   25.05
 -14   5   4    6.51   22.91
  14   5   4   16.08   16.86
  14  -5   5   32.60   18.80
 -14  -5   5   13.56   32.80
 -14  -5   5    4.81   33.36
 -14   5   5   21.32   24.24
  14   5   5   16.14   19.07
  14   6   0   20.12   19.67
 -14   6   0   26.63   17.04
 -14  -6   0   22.13   15.85
  14  -6   0   32.55   19.40
  14  -6  -1   23.51   19.38
  14   6   1   43.33   17.97
 -14   6  -1   17.67   16.09
 -14   6   1   -6.17   17.72
  14  -6   1   18.73   12.69
 -14  -6  -1   28.81   15.29
  14   6  -1   13.40   19.56
 -14  -6   1    1.45   16.49
 -14   6  -2   29.67   16.30
  14  -6  -2   24.34   18.66
 -14  -6  -2   31.81   15.80
  14   6   2   30.53   17.64
 -14   6   2   12.84   18.72
  14   6  -2   43.82   21.52
  14  -6   2   78.38   18.87
 -14  -6   2   26.18   20.40
  14  -6   3    7.04   17.31
  14   6   3  -11.48   17.44
 -14   6   3   17.64   17.87
 -14  -6  -3   12.81   10.59
 -14  -6   3   -3.08   21.88
  14   6  -3   12.01   21.49
  14  -6  -3   18.24   16.10
 -14   6  -3   23.29   15.46
  14  -6   4   14.55   18.06
 -14  -6   4   12.66   26.25
  14   6   4    7.82   17.72
 -14   6   4   -4.06   18.85
  14  -6  -4    2.90   20.78
 -14  -7   0    6.19   19.15
 -14   7   0    1.43   12.33
  14  -7   0  -16.14   18.61
  14   7   0    4.86   18.00
  14  -7  -1   38.83   18.18
 -14   7  -1   32.79   16.52
  14   7   1   51.39   18.68
 -14   7   1   36.29   16.86
 -14  -7  -1   38.00   16.07
  14  -7   1   27.03   18.71
  14   7  -1   33.28   19.01
 -14  -7   1   20.07   16.68
 -14   7  -2   15.66   15.47
 -14  -7  -2   16.06   15.44
  14   7   2   -3.56   17.22
  14  -7  -2   11.65   17.80
 -14   7   2   -0.38   17.54
  14   7  -2   15.47   21.73
  14  -7   2   12.43   18.40
 -14  -7   2   13.39   16.60
 -14  -7  -3   34.14   16.38
  14   7  -3   20.04   18.38
  14  -7   3   -2.54   18.12
  14   7   3   20.46   17.73
 -14   7   3    7.16   22.16
 -14  -7   3   14.51   17.50
  14  -7  -3   18.52   17.02
 -14   7  -3   17.92   16.30
  14   7  -4   16.87   22.36
  14  -7   4   12.62   19.05
 -14  -7  -4    8.53   17.70
  14   7   4    3.98   18.86
 -14  -7   4    4.90   23.55
 -14   7   4    3.40   18.82
  14  -7  -4   16.93   21.70
 -14  -8   0   22.92   15.74
 -14   8   0   17.06   16.58
  14  -8   0   18.88   18.77
  14   8   0   65.88   19.11
  14   8   1   35.10   18.03
  14  -8  -1    5.05   16.96
 -14   8  -1   36.31   16.35
 -14   8   1   -3.50   16.82
 -14  -8  -1   12.00   15.94
  14   8  -1   40.60   18.11
  14  -8   1   45.44   17.78
 -14  -8   1    6.86   16.69
  14   8   2    5.08   18.33
 -14   8   2    9.81   17.46
  14   8  -2   31.58   18.03
  14  -8  -2    2.15   18.51
  14  -8   2   17.36   17.69
 -14   8  -2   11.66   11.64
 -14  -8   2    4.72   21.05
 -14  -8  -2   -4.20   11.97
  14   8   3  -12.41   18.41
  14   8  -3  -18.00   17.97
 -14   8   3    3.35   18.55
 -14  -8   3   -7.14   18.69
  14  -8   3    7.67   18.84
 -14  -8  -3    5.11   17.04
 -14   8  -3    2.43   17.43
  14  -8  -3    0.22   18.04
 -14  -9   0   13.77   15.91
 -14   9   0   11.43   18.02
  14   9   0   14.88   19.15
  14  -9   0    9.32   18.63
 -14   9  -1   25.97   12.17
  14  -9  -1   18.20   18.72
 -14   9   1   10.00   17.88
 -14  -9  -1    9.09   17.54
  14   9  -1    5.58   23.23
  14   9   1   21.67   18.55
  14  -9   1  -11.04   18.68
 -14  -9   1    1.85   18.21
  14   9   2  -17.08   18.89
 -14   9  -2   19.26   12.24
 -14   9   2   31.92   18.77
  14   9  -2   21.32   22.86
  14  -9  -2    5.67   18.92
 -14  -9   2    4.23   18.16
  14  -9   2   -2.24   18.85
 -14  -9  -2    9.16   12.45
 -14   9  -3  -13.84   18.51
 -14   9   3   29.04   18.58
  14  -9  -3    9.44   22.95
 -14  -9   3   15.48   24.14
  14   9  -3   15.02   23.92
  14  -9   3   -0.28   20.19
  14   9   3   14.96   13.63
  14 -10   0   42.49   19.01
 -14 -10   0   21.37   18.36
 -14  10   0  -21.52   18.65
  14  10   0   19.14   19.03
 -14  10   1   15.01   18.72
 -14 -10   1    7.47   18.18
  14 -10   1   11.03   19.31
 -14  10  -1   -4.50   13.30
  14 -10  -1   41.56   18.74
 -14 -10  -1  -12.72   18.10
  14  10  -1   -1.81   19.28
  14  10   1   14.82   19.46
  15   0   0   -1.55   21.15
  15   0  -1   10.09   25.82
  15   0   3   20.00   14.06
  15   0   4   13.70   15.53
  15   0   4    6.75   15.83
  15   0   5   20.26   17.13
  15   0   5    1.41   15.98
  15  -1   0 1078.82   25.33
  15   1   0  995.95   25.46
  15  -1   1 1005.40   23.15
  15   1   1  870.35   18.85
  15   1  -1  902.18   35.01
  15  -1  -1 1004.98   32.97
  15  -1   2   31.90   15.68
  15   1   2    6.19   14.87
  15  -1  -2   17.63   31.77
  15   1   3   -1.52   14.25
  15  -1   3   -4.21   15.20
  15   1   4   39.42   15.96
  15  -1   4   30.14   15.40
  15  -1   4   41.36   16.27
  15  -1   5   17.34   16.30
  15  -1   5    1.20   16.70
  15   1   5   -4.66   16.40
  15   1   5    8.13   16.77
  15   2   0  120.85   17.47
  15  -2   0  140.66   19.18
 -15   2   0  142.86   17.66
 -15   2   1   29.43   19.80
  15  -2   1   38.90   16.99
  15   2  -1   44.34   23.37
  15  -2  -1   53.84   19.37
  15   2   1   41.28   16.21
  15  -2   2   98.73   16.21
 -15   2   2   90.14   24.52
  15  -2  -2   90.32   23.63
  15   2   2   86.70   15.86
  15  -2   3   59.99   15.33
  15  -2  -3   68.01   22.28
 -15   2   3   48.27   28.43
  15   2   3   78.73   15.42
  15  -2   4   18.51   16.25
 -15   2   4    3.14   30.71
  15   2   4   19.54   15.93
  15  -2   5   -5.45   17.40
 -15   2   5   15.70   35.71
  15   2   5   12.41   17.07
 -15   2   5    6.18   38.03
  15  -2   5    6.94   17.42
 -15   3   0   40.04   16.27
  15  -3   0   44.25   19.34
  15   3   0   39.35   16.72
 -15  -3   0   20.71   15.91
 -15   3  -1  295.99   17.64
  15   3   1  290.36   18.71
  15   3  -1  275.34   25.85
 -15  -3   1  286.88   21.08
  15  -3   1  315.57   19.32
 -15  -3  -1  291.22   16.97
 -15   3   1  296.57   19.20
  15  -3  -1  291.15   26.13
  15  -3   2  153.66   18.10
 -15   3   2  166.24   23.86
  15  -3  -2  150.70   20.37
  15   3   2  152.95   16.94
  15   3  -2  158.92   27.00
 -15  -3   2  145.86   23.05
  15  -3   3   22.04   15.88
  15   3   3   32.35   15.70
 -15   3   3    6.82   22.29
  15  -3  -3   17.11   20.44
  15  -3   4    5.43   16.01
  15   3   4    8.04   15.95
 -15   3   4    1.22   26.19
  15  -3   5  -15.26   17.76
  15   3   5    9.63   17.39
 -15   3   5   15.56   27.19
 -15   4   0   18.02   16.33
  15   4   0    9.50   17.67
  15  -4   0   -8.30   19.09
 -15  -4   0   -7.05   15.56
 -15   4  -1   21.91   16.34
 -15   4   1    6.30   20.70
  15   4  -1    8.55   20.43
  15  -4   1   13.73   13.41
 -15  -4   1    4.91   15.72
  15   4   1    7.93   16.82
 -15  -4  -1    8.98   15.45
  15  -4  -1   24.90   19.46
 -15   4  -2   29.38   15.72
 -15  -4   2   33.99   19.70
  15   4   2   20.53   16.63
 -15   4   2   36.09   18.15
  15  -4   2   52.26   17.55
  15  -4  -2   45.84   22.72
 -15  -4  -2   27.21   14.64
  15   4  -2   32.53   22.75
  15   4  -3   15.97   24.44
  15   4   3   33.84   16.68
  15  -4  -3   13.33   17.07
  15  -4   3   25.38   17.20
 -15   4   3   30.19   22.32
 -15  -4   3    4.66   22.72
  15   4   4   21.67   16.99
 -15  -4   4    3.46   34.37
  15  -4  -4   -3.17   21.58
  15  -4   4   26.68   17.33
 -15   4   4    5.63   22.49
  15  -4   5   -7.17   18.62
 -15   4   5   25.63   27.11
  15   4   5   18.93   18.45
 -15   5   0   15.45   17.25
  15   5   0   -7.76   18.08
 -15  -5   0   -9.39   15.03
  15  -5   0   25.09   20.02
 -15   5   1   88.03   16.86
 -15  -5  -1   92.19   11.45
 -15  -5   1   61.93   16.70
  15  -5   1   88.81   18.58
  15   5   1   94.39   18.40
  15   5  -1   85.52   24.03
  15  -5  -1   70.72   22.84
 -15   5  -1   74.25   16.46
 -15  -5  -2   71.50   15.48
  15  -5   2   70.58   17.26
 -15   5   2   84.53   18.81
  15  -5  -2   49.50   17.85
 -15   5  -2   81.24   15.09
  15   5  -2   48.77   22.86
  15   5   2   58.07   17.44
 -15  -5   2   56.65   17.36
 -15  -5  -3   25.83   15.22
  15   5  -3   32.06   23.01
  15  -5   3   32.03   17.60
 -15   5   3   44.59   21.42
 -15  -5   3   23.64   24.25
  15   5   3   32.00   16.49
  15  -5  -3   35.80   16.49
  15  -5  -4  -20.36   21.26
  15  -5   4   23.00   16.76
 -15   5   4    8.16   18.62
 -15  -5   4    3.48   27.26
  15   5   4   -8.15   11.90
  15   6   0   15.71   18.19
 -15   6   0   20.11   16.94
 -15  -6   0   19.79   15.69
  15  -6   0  -20.82   19.81
 -15  -6   1   -1.73   16.54
  15   6   1   25.59   17.65
 -15   6  -1   -4.19   15.94
 -15   6   1    5.73   20.57
  15  -6   1   -2.46   19.01
  15  -6  -1   22.55   18.62
  15   6  -1   -2.05   19.19
 -15  -6  -1   12.03   15.32
 -15   6  -2   32.96   16.18
  15  -6  -2    3.80   18.81
 -15   6   2    0.68   17.87
  15   6   2   -2.66   18.00
  15  -6   2    2.22   17.72
  15   6  -2   26.28   22.37
 -15  -6  -2   10.37   15.56
 -15  -6   2   20.96   17.93
 -15  -6  -3    9.69   16.20
  15   6  -3   -4.11   21.97
  15  -6   3   20.20   17.27
 -15   6   3   -9.94   18.73
  15   6   3   15.58   17.01
 -15  -6   3  -11.58   22.00
  15  -6  -3   -5.51   17.82
 -15   6  -3   -5.06   15.93
  15  -6   4   45.26   18.30
 -15   6   4    3.69   18.49
  15   6   4   -0.74   18.24
 -15  -6   4   -8.48   27.29
  15  -6  -4   -1.47   17.83
  15   7   0   50.55   17.84
 -15  -7   0   49.05   15.23
  15  -7   0   47.44   19.42
 -15   7   0   49.67   17.01
 -15  -7   1   59.33   16.51
  15  -7  -1   66.29   17.85
 -15   7  -1   74.74   16.19
  15   7   1   51.12   18.89
 -15   7   1   52.93   17.25
  15  -7   1   34.09   18.59
 -15  -7  -1   45.30   16.68
  15   7  -1   80.49   18.04
 -15   7  -2   33.69   11.77
 -15  -7  -2   21.27   15.66
  15   7   2   24.82   17.80
  15  -7  -2   17.28   18.66
 -15   7   2   39.33   21.24
  15   7  -2   40.49   20.85
  15  -7   2   17.35   17.82
 -15  -7   2   22.44   16.56
  15   7  -3   23.66   21.45
 -15   7  -3   12.72   16.37
 -15  -7  -3   -6.22   16.61
  15   7   3   22.15   17.69
 -15   7   3   25.85   17.76
  15  -7   3   -5.87   12.76
 -15  -7   3   16.08   21.46
  15  -7  -3   10.09   21.16
 -15  -7  -4   17.61   17.65
  15   7   4   23.84   18.49
  15  -7   4   27.54   19.58
 -15   7   4   -2.20   19.47
  15  -7  -4   23.71   18.77
 -15  -7   4  -11.86   26.82
  15   7  -4   -3.42   22.91
 -15   8   0   29.55   17.42
 -15  -8   0   46.56   17.49
  15   8   0   32.41   18.89
  15  -8   0   44.63   18.87
 -15  -8   1   18.61   17.21
  15   8   1   -0.17   18.01
  15  -8  -1   11.46   18.82
 -15   8  -1   17.53   16.67
 -15   8   1   44.00   17.70
 -15  -8  -1   14.34   16.00
  15   8  -1   29.05   22.52
  15  -8   1   29.99   18.43
  15   8   2   -9.37   18.06
 -15   8   2   -7.54   18.18
  15  -8  -2  -15.60   18.67
  15   8  -2   11.42   18.75
  15  -8   2   17.42   18.35
 -15  -8   2   -3.68   17.94
 -15   8  -2   -1.39   16.85
 -15  -8  -2   11.33   16.12
 -15   8  -3   -1.10   17.68
  15   8   3   -6.21   18.68
 -15   8   3    8.34   18.85
  15  -8   3  -18.52   19.03
 -15  -8   3   14.15   18.55
  15   8  -3   15.95   23.03
 -15  -8  -3   18.43   16.51
  15  -8  -3    7.09   22.15
  15  -9   0  -21.06   18.88
 -15  -9   0   33.99   17.40
  15   9   0   -6.28   18.04
 -15   9   0    7.82   17.61
  15  -9  -1   -1.41   18.15
 -15   9  -1    0.07   17.37
 -15   9   1   18.04   18.04
 -15  -9  -1    0.25   16.72
  15   9  -1   49.24   18.72
 -15  -9   1   17.14   17.41
  15  -9   1    5.89   18.58
  15   9   1   13.33   18.86
 -15   9  -2    8.80   18.34
 -15  -9  -2   -6.68   17.84
  15   9   2   11.10   19.06
 -15   9   2   -1.99   18.70
  15   9  -2    5.63   18.81
  15  -9  -2   19.21   18.92
  15  -9   2  -33.00   19.02
 -15  -9   2   21.35   18.06
  15 -10   0   -2.05   18.67
 -15  10   0    6.64   18.29
 -15 -10   0   16.09   17.78
  15  10   0    6.95   18.99
 -15 -10   1    1.11   18.86
 -15  10  -1   31.57   18.51
  15 -10  -1   26.34   18.58
 -15  10   1    8.21   17.80
  15 -10   1    2.22   19.72
 -15 -10  -1    9.42   18.52
  15  10  -1    5.07   20.08
  15  10   1    6.30   19.41
  16   0   0  311.10   21.99
  16   0  -1  277.13   25.84
  16   0  -1  246.83   22.24
  16   0   3   18.33   10.07
  16   0   4   52.45   16.36
  16   0   4   19.41   16.65
  16   0   5    7.85   16.89
  16   0   5   -4.66   16.62
  16  -1   0    5.60   17.48
  16   1   0    3.21   19.30
  16  -1   1  180.76   18.29
  16   1  -1  165.06   26.23
  16  -1  -1  182.25   25.81
  16   1   1  175.78   16.30
  16   1   2  114.87   15.65
  16  -1   2  149.69   17.02
  16  -1  -2  137.30   33.07
  16  -1   3   46.27   15.55
  16   1   3   36.78   14.13
  16  -1   4   77.02   16.69
  16   1   4   66.14   15.79
  16  -1   4   76.07   16.25
  16  -1   5   30.75   17.25
  16  -1   5    6.09   16.86
  16   1   5   21.14   11.63
  16   1   5   16.28   16.44
  16  -2   0    8.35   18.47
  16   2   0   -0.60   15.77
 -16   2   0    0.02   16.11
 -16   2   1  185.20   20.69
  16  -2   1  213.32   17.79
  16   2  -1  184.67   24.80
  16  -2  -1  184.67   24.88
  16   2   1  198.76   16.38
  16  -2   2   13.03   16.82
 -16   2   2   -4.06   22.35
  16  -2  -2    3.06   26.41
  16   2   2    5.26   15.24
  16  -2   3  137.69   16.47
  16  -2  -3  139.68   26.60
 -16   2   3  143.01   29.64
  16   2   3  135.35   15.62
  16  -2   4   35.72   16.41
 -16   2   4    8.47   35.56
  16   2   4   14.61   15.51
  16   2   5   15.38   17.23
  16  -2   5   12.13   16.70
  16  -2   5   23.72   17.39
 -16   3   0  168.37   17.03
 -16  -3   0  162.31   15.86
  16  -3   0  169.57   19.05
  16   3   0  167.50   18.86
  16  -3   1   50.71   18.10
 -16   3   1   34.14   16.60
  16   3   1    2.34   15.72
  16   3  -1   34.58   24.29
 -16  -3   1   24.57   18.30
  16  -3  -1   42.26   19.68
 -16  -3  -1   43.04   14.65
 -16   3  -1   10.75   16.35
  16  -3   2   59.67   17.71
 -16   3   2   47.57   21.58
  16  -3  -2   55.91   23.54
  16   3   2   72.51   16.06
  16   3  -2   50.41   25.91
 -16  -3   2   37.80   23.33
  16  -3   3   36.85   16.32
 -16   3   3   26.50   22.19
  16   3   3   35.45   15.61
  16  -3  -3   28.38   21.16
  16   3   4    9.05   16.13
 -16   3   4   25.57   25.86
  16  -3   4   15.04   16.44
  16  -3   5   23.43   18.21
  16   3   5   20.70   18.14
 -16   3   5   12.05   32.78
 -16   4   0   14.28   15.69
  16   4   0   17.95   17.90
  16  -4   0   22.97   18.11
 -16  -4   0   30.21   14.65
 -16   4  -1   54.99   11.45
  16   4  -1   56.98   25.14
 -16  -4  -1   61.73   15.21
 -16   4   1   73.54   21.35
  16  -4   1   60.95   18.82
 -16  -4   1   58.55   16.68
  16   4   1   49.26   17.12
  16  -4  -1   75.86   19.45
  16  -4  -2   36.40   18.83
  16   4   2   48.92   16.47
 -16  -4  -2   27.78   14.78
  16  -4   2   38.52   12.19
 -16   4   2   53.39   21.87
 -16  -4   2   31.88   19.94
  16   4  -2   35.43   26.29
 -16   4  -2   53.81   15.45
  16   4  -3   24.45   24.83
  16   4   3    3.24   16.70
 -16  -4   3    9.33   24.87
 -16   4   3    9.85   23.86
  16  -4   3   42.35   16.96
  16  -4  -3   26.57   18.19
  16   4   4    6.06   17.30
  16  -4  -4    9.82   20.67
  16  -4   4  -15.81   17.89
 -16   4   4   -8.60   22.42
  16  -4   5   24.52   18.11
 -16   4   5    1.95   27.52
  16   4   5    8.76   18.44
 -16   5   0   73.68   17.37
  16   5   0   82.57   18.60
  16  -5   0   92.51   19.63
 -16  -5   0   54.25   15.43
 -16   5  -1  123.00   16.31
 -16   5   1  150.89   16.45
 -16  -5   1  131.65   17.25
 -16  -5  -1  130.39   16.26
  16  -5   1  157.88   14.38
  16   5   1  150.57   18.78
  16  -5  -1  111.09   19.41
  16   5  -1  138.11   20.15
 -16  -5   2  105.84   21.21
  16  -5  -2   91.59   18.56
 -16  -5  -2  105.17   11.34
 -16   5   2   76.50   17.67
  16  -5   2   88.73   18.44
  16   5  -2  103.35   24.42
  16   5   2  101.99   16.71
 -16   5  -2  103.78   15.66
  16   5  -3    4.53   23.04
  16  -5   3   22.77   17.06
 -16   5   3   15.84   18.12
 -16  -5  -3    1.71   10.99
  16   5   3  -10.43   16.83
 -16  -5   3    9.75   20.14
  16  -5  -3   -9.03   20.44
  16  -5  -4   -1.31   17.64
 -16  -5   4    2.99   30.77
  16  -5   4  -10.00   17.97
 -16   5   4    7.90   23.59
  16   5   4   26.96   17.61
 -16   6   0   15.11   16.39
  16   6   0   18.18   18.03
 -16  -6   0   10.30   15.72
  16  -6   0   -0.90   19.06
 -16   6  -1  151.75   12.62
 -16  -6   1  166.31   17.56
 -16   6   1  185.09   18.03
  16   6   1  133.53   18.65
  16  -6   1  179.77   19.74
  16   6  -1  172.17   19.27
 -16  -6  -1  153.50   16.04
  16  -6  -1  186.12   19.38
 -16  -6   2   46.43   19.15
 -16   6  -2   35.95   16.38
  16  -6  -2   44.54   17.28
 -16   6   2   24.65   17.33
  16   6   2   25.87   12.64
  16  -6   2   47.14   18.72
  16   6  -2   39.54   24.10
 -16  -6  -2   54.18   15.71
  16   6  -3   -3.89   22.21
  16  -6   3    2.99   18.13
 -16   6   3    6.34   18.10
 -16  -6  -3  -10.56   16.66
  16   6   3   23.80   17.75
 -16  -6   3   13.40   21.50
  16  -6  -3   26.89   20.26
 -16   6  -3   14.20   16.13
  16  -6   4   20.55   18.44
 -16   6   4   15.07   18.53
  16   6   4    2.11   18.46
 -16  -6   4    2.13   25.84
  16  -6  -4   11.13   22.02
 -16   7   0  119.77   17.03
 -16  -7   0  100.43   16.20
  16   7   0  119.69   18.70
  16  -7   0  105.64   19.10
  16  -7  -1    1.01   17.49
 -16  -7   1  -10.77   16.27
 -16   7  -1   20.69   16.06
  16   7   1   13.25   18.40
  16  -7   1   -4.60   18.45
  16   7  -1   10.22   17.63
 -16   7   1   -4.17   15.95
 -16  -7  -1   19.72   15.59
 -16   7  -2   12.53   16.10
  16   7   2   -0.40   17.21
  16  -7  -2    3.86   22.10
 -16   7   2   17.23   17.07
 -16  -7  -2   20.54   15.81
  16   7  -2   -9.45   18.23
  16  -7   2   30.45   17.77
 -16  -7   2  -10.25   17.45
  16   7  -3   -4.72   22.36
  16   7   3   -9.44   12.52
 -16   7   3   14.81   21.89
  16  -7   3   31.08   18.11
 -16  -7  -3    3.39   16.56
 -16  -7   3   31.64   22.38
  16  -7  -3    3.81   17.63
 -16   7  -3   14.82   16.89
  16   7   4   31.33   19.04
  16  -7   4   -3.21   19.06
 -16   7   4   11.83   19.58
  16  -7  -4   20.30   18.60
 -16  -7   4   10.45   27.17
  16   7  -4   14.78   26.72
 -16   8   0   65.93   16.52
 -16  -8   0   44.94   17.26
  16  -8   0   45.79   18.43
  16   8   0   33.90   19.77
  16   8   1   -4.98   17.57
 -16  -8   1   18.36   17.96
  16  -8  -1   -0.01   18.35
 -16   8  -1   35.35   16.48
 -16   8   1   -0.85   16.31
  16   8  -1   14.97   17.60
 -16  -8  -1   13.00   15.60
  16  -8   1   -9.74   18.58
 -16   8  -2   -7.23   17.04
  16   8   2   21.22   18.32
 -16  -8  -2   14.02   16.66
 -16   8   2    7.16   17.76
  16  -8  -2    8.58   18.54
  16   8  -2   20.03   21.98
  16  -8   2   -5.38   18.14
 -16  -8   2   12.95   17.16
 -16  -8  -3    5.78   17.56
  16   8  -3   20.42   22.70
  16   8   3   15.54   18.68
 -16   8   3    9.93   18.64
  16  -8   3   27.26   19.30
 -16  -8   3    5.86   18.58
  16  -8  -3   -1.34   17.90
 -16   8  -3   21.04   17.79
 -16   9   0   -8.51   17.91
 -16  -9   0   -5.73   16.68
  16   9   0  -10.77   19.18
  16  -9   0   27.48   17.91
 -16  -9   1   35.82   18.05
 -16   9  -1   34.50   17.05
  16  -9  -1   12.21   19.60
 -16   9   1   36.25   17.68
 -16  -9  -1   10.45   16.78
  16   9  -1   27.30   19.53
  16  -9   1   60.81   18.62
  16   9   1   22.25   18.23
  16   9   2   82.23   19.65
 -16   9  -2  -14.80   17.96
 -16  -9  -2  -18.10   17.89
 -16   9   2   26.80   18.30
  16   9  -2  -11.68   18.16
  16  -9  -2   -2.65   19.25
  16  -9   2    5.32   18.92
 -16  -9   2    7.45   18.56
  16 -10   0  -26.21   19.86
 -16  10   0   25.93   12.67
 -16 -10   0   11.00   17.36
  16  10   0    5.77   19.04
 -16 -10   1    2.06   18.91
 -16  10  -1    6.62   18.39
  16 -10  -1   25.96   19.51
 -16  10   1    6.04   18.94
  16  10  -1   -2.38   20.52
 -16 -10  -1   18.56   18.76
  16  10   1    5.62   19.30
  16 -10   1    3.08   19.81
  17   0   0    1.96   18.72
  17   0  -1    4.19   25.42
  17   0  -1   -7.40   20.02
  17   0   3   13.72   14.64
  17   0   3    2.53   14.57
  17   0   4   40.84   15.17
  17   0   4  -19.00   15.80
  17   0   5   18.18   16.86
  17   0   5   24.76   16.63
  17  -1   0  326.44   18.28
  17   1   0  321.82   20.38
  17  -1   1  152.92   16.49
  17   1  -1  162.69   22.32
  17   1   1  142.83   15.67
  17   1  -1  159.20   22.20
  17  -1  -1  175.31   24.21
  17  -1   2   -3.15   15.72
  17   1   2    1.85   14.96
  17  -1  -2    0.16   33.15
  17  -1   3  118.39   15.47
  17   1   3  145.81   15.66
  17  -1   4  187.11   16.97
  17   1   4  175.95   16.46
  17  -1   4  148.76   16.22
  17  -1   5   14.20   17.10
  17  -1   5   22.75   16.58
  17   1   5    5.11   16.93
  17   1   5    3.33   17.41
  17  -2   0  110.47   18.16
  17   2   0   93.25   20.26
 -17   2   0   81.04   16.45
  17  -2   1   16.89   16.49
 -17   2   1   26.19   16.03
  17  -2  -1   36.69   19.97
  17   2  -1   26.49   22.89
  17   2   1   53.68   15.00
  17   2   2   60.08   15.56
  17  -2   2   60.43   16.35
 -17   2   2   43.59   19.60
  17  -2  -2   40.30   23.31
  17  -2   3   64.07   15.96
  17  -2  -3   58.37   27.17
 -17   2   3   60.72   30.22
  17   2   3   44.80   15.66
  17  -2   4    8.75   16.12
  17   2   4    7.81   15.61
  17  -2   5   18.64   17.29
  17   2   5   -7.22   17.72
  17  -2   5   19.49   17.11
 -17   3   0   52.33   15.61
  17  -3   0   53.21   18.47
  17   3   0   54.85   16.98
 -17  -3   0   55.41   15.12
 -17   3   1   93.28   16.99
  17   3   1  108.37   16.13
  17  -3   1  120.33   18.30
  17   3  -1  108.05   24.24
 -17  -3   1   90.97   15.70
  17  -3  -1   88.33   24.69
 -17   3  -1   90.52   16.26
  17  -3   2  257.21   18.44
 -17   3   2  250.89   22.76
  17  -3  -2  243.32   25.30
  17   3   2  249.74   16.49
  17   3  -2  272.82   32.10
 -17  -3   2  235.07   26.67
 -17   3   3  104.17   26.28
  17   3   3   85.96   16.82
  17  -3  -3   87.15   21.15
  17  -3   3  113.54   17.17
  17  -3   4   18.88   16.67
  17   3   4    9.54   16.47
 -17   3   4   10.77   27.71
  17  -3   5   33.68   17.34
  17   3   5   22.30   18.75
 -17   3   5    8.03   36.31
 -17   4   0   36.54   16.42
 -17  -4   0   27.10   14.60
  17   4   0   30.96   18.18
  17  -4   0   37.10   18.82
 -17   4  -1   33.94   16.04
 -17   4   1    1.81   20.78
  17  -4   1   27.91   17.91
 -17  -4  -1    5.83   15.09
  17   4  -1   15.02   19.71
  17  -4  -1   15.75   24.09
  17   4   1    1.93   17.27
 -17  -4   1    9.00   18.78
  17  -4  -2   99.69   22.97
  17  -4   2  136.05   16.52
 -17   4   2  106.26   21.00
  17   4   2  100.13   11.66
  17   4  -2  108.47   23.98
 -17  -4   2  104.71   22.91
 -17  -4  -2   90.87   14.80
  17   4  -3    4.09   27.02
  17   4   3    1.44   16.13
  17  -4  -3   11.35   21.64
  17  -4   3   25.87   16.76
 -17   4   3   -6.51   23.94
 -17  -4   3    1.20   26.57
  17   4   4   19.82   17.18
  17  -4  -4   14.00   20.64
  17  -4   4   15.13   17.92
 -17   4   4   -3.53   25.92
  17   4   5   -6.92   19.02
  17  -4   5   13.96   19.39
 -17   4   5   10.35   27.83
 -17   5   0    7.90   16.72
  17   5   0   31.06   17.45
  17  -5   0   39.41   19.62
 -17  -5   0    9.97   14.53
 -17   5  -1  206.75   16.55
 -17   5   1  181.24   21.70
  17   5  -1  191.67   20.10
  17  -5   1  221.11   19.61
  17   5   1  199.63   19.22
 -17  -5   1  222.29   20.59
 -17  -5  -1  201.72   16.41
  17  -5  -1  233.48   19.61
  17  -5  -2   25.10   21.82
 -17  -5   2   14.63   20.89
 -17   5   2   10.39   16.37
  17  -5   2   49.39   18.05
  17   5  -2   25.30   19.20
  17   5   2   34.36   16.28
 -17  -5  -2   23.11   15.00
 -17   5  -2   10.16   15.96
  17  -5  -3   17.99   21.24
  17   5  -3   15.05   23.02
 -17  -5   3    7.70   23.19
  17  -5   3   21.19   17.04
 -17   5   3   -3.02   21.07
  17   5   3    4.87   16.13
  17  -5  -4   -5.74   21.02
  17  -5   4    9.21   17.96
 -17   5   4   16.88   22.55
 -17  -5   4    9.76   33.25
  17   5   4  -17.37   12.35
 -17   6   0    6.05   16.14
  17   6   0   22.90   18.69
 -17  -6   0   -2.70   14.61
  17  -6   0   -8.39   18.55
  17  -6  -1   62.71   23.10
 -17   6  -1   -3.25   16.51
 -17  -6  -1   13.59   15.05
 -17   6   1   32.29   17.19
 -17  -6   1   30.95   19.06
  17   6   1   20.07   17.45
  17  -6   1   16.04   18.45
  17   6  -1   29.66   17.57
 -17   6  -2   44.62   16.04
 -17  -6   2   21.95   17.24
  17  -6  -2   56.62   17.68
 -17   6   2   20.40   16.70
  17  -6   2   50.77   17.41
  17   6   2   24.81   17.55
  17   6  -2   15.82   22.56
 -17  -6  -2   28.86   15.56
 -17  -6   3    8.79   24.98
 -17  -6  -3   14.84   15.98
  17   6  -3    9.10   25.27
 -17   6   3   15.18   17.26
  17  -6   3  -17.06   18.06
  17   6   3   -1.25   17.63
  17  -6  -3   -9.06   17.00
 -17  -6   4   13.58   25.80
  17  -6   4  -13.68   18.67
 -17   6   4   25.24   19.36
  17   6   4   27.66   17.87
  17  -6  -4    8.56   22.39
  17   7   0   51.84   18.35
 -17   7   0   52.45   17.27
 -17  -7   0   65.64   16.17
  17  -7   0   67.73   18.83
  17   7   1   19.42   17.84
 -17  -7   1   27.78   19.66
  17  -7  -1    7.70   18.23
 -17   7   1   21.32   16.51
  17  -7   1    4.51   17.99
 -17   7  -1   33.18   16.04
  17   7  -1   17.38   18.53
 -17  -7  -1   22.16   15.83
 -17   7  -2   30.32   16.69
 -17  -7   2    6.43   17.46
  17   7   2   45.80   17.59
  17  -7  -2   11.74   18.26
 -17   7   2    2.38   17.71
  17   7  -2   17.60   19.06
  17  -7   2   13.13   18.10
 -17  -7  -2    2.90   15.93
 -17  -7  -3   11.54   16.60
 -17  -7   3   16.27   22.40
  17   7  -3    9.22   21.90
 -17   7   3    8.27   17.33
  17   7   3   -3.16   18.07
  17  -7   3    8.05   17.93
  17  -7  -3   22.68   17.42
 -17   7  -3   18.95   16.85
  17   7   4   -5.70   19.71
 -17   7   4   29.65   24.13
  17  -7   4   30.64   19.00
 -17  -7   4    7.44   24.09
 -17   8   0   88.85   16.60
 -17  -8   0   89.28   16.69
  17  -8   0   65.13   18.68
  17   8   0   96.74   23.88
  17  -8  -1   -3.43   17.90
 -17   8  -1   -5.09   17.55
 -17  -8   1   -7.70   19.63
 -17   8   1   16.76   17.41
  17   8   1   -9.07   17.31
  17   8  -1    7.23   17.71
  17  -8   1    0.83   18.61
 -17  -8  -1    1.59   10.59
 -17  -8   2   -7.69   20.69
 -17   8  -2   16.45   16.95
  17   8   2  -16.71   17.98
 -17   8   2   39.60   18.46
  17  -8  -2   21.01   18.25
 -17  -8  -2  -17.48   16.08
  17   8  -2   14.49   18.09
  17  -8   2   25.87   18.74
  17   8  -3   -3.55   19.49
  17   8   3   -2.87   13.18
 -17  -8  -3    8.85   12.45
 -17   8   3  -19.03   22.50
  17  -8   3   15.34   19.22
 -17   8  -3    5.89   18.07
  17  -8  -3   13.97   19.33
 -17  -8   3    2.85   19.17
 -17   9   0    4.78   17.51
 -17  -9   0   -3.14   18.16
  17   9   0   34.19   19.64
  17  -9   0   16.58   18.30
 -17   9  -1   13.58   17.56
 -17  -9   1    9.13   17.55
  17  -9  -1  -20.27   18.29
 -17   9   1   19.01   18.50
  17   9  -1   -6.31   23.13
 -17  -9  -1   11.64   16.52
  17  -9   1   15.45   13.82
  17   9   1   12.23   18.33
 -17   9  -2   37.40   18.93
 -17  -9   2   -6.47   21.86
  17   9   2   35.41   19.13
 -17  -9  -2   15.22   17.90
 -17   9   2   37.35   18.51
  17   9  -2   30.59   18.72
  17  -9  -2   12.86   18.70
  17  -9   2  -33.50   18.87
  17 -10   0  -30.49   19.42
 -17  10   0    7.69   18.46
 -17 -10   0    3.91   18.45
  17  10   0  -15.55   19.69
 -17  10  -1   28.37   18.56
 -17 -10   1   11.71   19.43
  17 -10  -1   -5.56   19.45
 -17  10   1    3.82   19.11
  17  10  -1   -2.43   21.12
 -17 -10  -1    1.81   18.30
  17  10   1  -13.47   18.95
  17 -10   1   22.61   19.75
  18   0   0  496.18   21.91
  18   0  -1   29.35   18.77
  18   0  -1   33.42   24.64
  18   0   1   27.05   15.00
  18   0   3   24.32   15.18
  18   0   3    5.45   15.23
  18   0   4   34.85   15.73
  18   0   4   55.39   16.13
  18   0   5   10.57   17.58
  18   0   5   23.49   16.76
  18  -1   0   27.68   16.37
  18   1   0   13.47   15.22
  18   1   1    9.93   14.46
  18  -1   1   26.32   15.48
  18  -1  -1   24.17   22.69
  18   1  -1   -0.04   20.78
  18   1  -1   14.42   19.13
  18  -1   2   76.06   16.61
  18   1   2   75.14   15.40
  18  -1  -2   73.10   32.36
  18  -1   3  209.65   17.12
  18   1   3  237.12   12.71
  18   1   4   61.63   15.85
  18  -1   4   61.33   16.03
  18  -1   4   65.03   11.37
  18  -1   5  -17.64   18.22
  18  -1   5   10.40   17.62
  18   1   5    2.53   17.47
  18   1   5    3.39   17.60
  18  -2   0  163.93   17.98
  18   2   0  132.71   16.16
  18  -2   1   -6.86   16.50
  18  -2  -1   -1.66   24.15
  18   2  -1   -1.74   25.50
  18   2   1   18.95   15.09
 -18   2   1    9.86   19.13
  18   2   2    8.19   15.01
 -18   2   2   18.35   21.22
  18  -2   2    7.19   15.83
  18  -2  -2    7.57   25.96
  18  -2   3   23.84   16.17
 -18   2   3   16.44   30.14
  18  -2  -3   17.34   27.01
  18   2   3   24.28   15.80
  18  -2   4   19.91   16.43
  18   2   4   27.78   16.60
  18  -2   5    3.14   17.50
  18   2   5   -3.66   18.00
  18  -2   5   25.98   17.26
 -18   3   0  340.68   17.79
  18  -3   0  364.77   19.47
 -18  -3   0  331.53   17.36
  18   3   0  350.74   19.37
 -18   3  -1   72.33   16.62
  18   3   1   69.51   16.67
  18  -3   1   74.45   18.03
  18   3  -1   82.67   23.97
 -18  -3   1   66.59   16.10
 -18   3   1   88.30   20.21
  18  -3  -1   92.33   24.79
 -18   3   2  192.98   21.86
  18  -3  -2  171.81   20.41
  18   3   2  176.58   16.56
  18   3  -2  203.03   32.14
  18  -3   2  187.30   16.89
  18  -3   3   15.23   16.64
 -18   3   3   13.79   19.51
  18   3   3  -10.30   11.31
  18  -3  -3    9.69   22.39
  18  -3   4   15.90   17.07
 -18   3   4   12.34   27.70
  18   3   4   41.34   16.85
  18  -3   5    7.06   18.30
  18   3   5   28.34   18.67
  18  -4   0   69.28   22.85
  18   4   0   67.82   17.83
 -18   4   0   25.99   16.05
 -18  -4   0   36.39   17.56
 -18  -4  -1   18.23   14.72
  18   4  -1   34.51   22.99
 -18   4   1   15.23   19.74
  18  -4   1    2.42   18.76
 -18  -4   1    9.71   19.11
 -18   4  -1   27.29   15.56
  18  -4  -1   18.02   24.22
  18   4   1   37.42   16.87
  18   4   2  105.21   16.41
 -18  -4   2  119.55   23.44
  18  -4  -2  114.24   22.71
 -18   4   2  117.86   17.15
  18  -4   2  108.42   17.20
  18   4  -2  116.83   27.85
  18  -4  -3   -2.50   21.56
  18   4   3    6.58   16.41
  18  -4   3    5.16   16.82
 -18  -4   3    6.46   32.64
 -18   4   3   10.19   22.07
  18   4   4    6.25   16.96
  18  -4   4   12.11   17.00
 -18   4   4   18.73   25.17
  18  -4  -4    7.91   23.49
 -18   5   0   12.94   15.82
 -18  -5   0    3.05   14.67
  18   5   0    4.47   17.64
  18  -5   0   14.00   19.60
 -18   5  -1  134.21   16.31
 -18   5   1  115.94   17.42
  18  -5   1  107.87   18.23
  18   5   1  132.84   18.17
 -18  -5   1  133.13   18.98
  18  -5  -1  139.00   24.39
 -18  -5  -1   84.46   15.47
  18   5  -1   97.92   19.23
  18  -5  -2  170.76   18.97
 -18   5   2  146.47   17.62
  18  -5   2  176.98   18.67
 -18  -5  -2  187.73   16.05
 -18  -5   2  169.59   22.92
  18   5  -2  176.59   26.07
  18   5   2  172.08   12.88
 -18   5  -2  176.09   12.52
  18   5  -3    8.92   24.19
  18  -5   3    0.50   16.82
 -18   5   3    8.46   17.15
 -18  -5   3   10.83   23.43
  18   5   3   -2.28   16.67
  18  -5  -3    5.99   21.26
  18  -5  -4   -7.67   21.12
  18  -5   4   28.83   17.60
 -18   5   4   -1.13   22.41
  18   5   4   41.35   17.45
  18   6   0   12.71   18.67
  18  -6   0   37.02   18.22
 -18   6   0   26.65   16.38
 -18  -6   0   26.41   15.37
 -18   6  -1  112.81   16.55
 -18   6   1   93.89   21.14
  18   6   1   90.74   17.92
 -18  -6  -1   69.92   15.50
 -18  -6   1   96.70   19.59
  18  -6   1   72.96   18.78
  18   6  -1   84.50   18.46
  18  -6  -1   80.18   19.58
 -18   6  -2   17.18   15.86
  18  -6  -2   11.04   18.06
 -18  -6   2    4.77   20.55
 -18   6   2    4.81   17.10
 -18  -6  -2   13.29   15.17
  18  -6   2    2.54   17.47
  18   6   2   28.30   16.95
  18   6  -2   17.60   18.19
 -18  -6  -3   10.93   11.75
 -18  -6   3    8.85   21.73
  18   6  -3    7.85   25.14
 -18   6   3    5.67   21.56
  18  -6   3  -19.99   17.85
  18   6   3   -9.25   17.37
  18  -6  -3    4.68   16.65
 -18  -6   4    1.42   28.62
  18  -6   4   -1.95   18.91
 -18   6   4    9.50   23.87
  18   6   4   20.51   18.38
  18  -6  -4   10.95   18.91
  18   7   0   53.61   18.22
 -18   7   0   51.98   16.53
 -18  -7   0   56.55   16.22
  18  -7   0   68.39   18.87
  18  -7  -1   31.63   22.62
 -18   7  -1    7.33   16.48
 -18  -7  -1   -3.03   15.57
  18   7   1   18.72   18.06
 -18  -7   1    8.98   16.44
 -18   7   1   19.21   17.15
  18  -7   1  -17.75   18.52
  18   7  -1   15.82   18.97
 -18  -7   2   10.92   17.88
 -18   7   2   17.32   20.73
  18  -7  -2   17.11   17.52
  18   7   2   12.98   12.67
  18   7  -2   29.14   22.33
  18  -7   2   38.52   18.37
 -18   7  -2    9.45   16.96
 -18  -7  -2    4.32   16.37
 -18  -7   3    9.54   17.94
  18   7  -3   22.14   18.15
 -18   7   3   37.49   21.92
  18   7   3   22.89   12.73
 -18  -7  -3   28.15   16.95
  18  -7   3   15.11   17.96
 -18   7  -3   14.36   17.38
  18  -7  -3   21.16   21.85
 -18   8   0    1.13   16.15
 -18  -8   0   36.20   17.43
  18  -8   0  -15.79   18.51
  18   8   0   19.99   18.74
  18   8   1   33.92   17.69
  18  -8  -1   39.28   18.46
 -18   8  -1   31.02   16.64
 -18   8   1    0.38   16.20
 -18  -8   1   32.07   16.73
  18   8  -1    9.90   18.17
  18  -8   1   -9.78   18.72
 -18  -8  -1   21.45   16.15
 -18   8  -2   28.16   16.84
 -18  -8   2   13.47   17.18
  18   8   2    0.23   18.38
 -18   8   2   30.03   22.03
  18  -8  -2   27.68   18.30
  18   8  -2    1.05   17.69
 -18  -8  -2   23.13   16.82
  18  -8   2   15.78   18.16
 -18  -8   3    4.51   19.69
  18   8  -3   11.59   23.72
  18   8   3   47.50   19.24
 -18   8   3    9.49   19.02
  18  -8   3   12.37   19.41
 -18  -8  -3   -1.81   17.98
  18  -8  -3   20.00   18.70
 -18   8  -3   14.13   18.00
 -18   9   0   43.02   17.61
 -18  -9   0   54.41   17.14
  18   9   0   43.29   20.68
  18  -9   0   22.69   19.18
 -18   9  -1    2.47   17.56
  18  -9  -1   33.90   19.77
 -18  -9   1    4.25   17.88
 -18   9   1   17.62   19.06
  18   9  -1   35.53   19.33
  18  -9   1   22.31   18.22
 -18  -9  -1   12.91   17.07
  18   9   1   20.75   18.58
 -18   9  -2   -7.20   18.18
  18   9   2  -17.01   14.01
 -18  -9   2   14.61   18.76
 -18   9   2    7.89   19.27
 -18  -9  -2  -23.03   18.56
  18  -9  -2   13.03   19.35
  18   9  -2   28.34   19.11
  18  -9   2   16.62   19.22
  18 -10   0  -10.05   19.44
 -18  10   0   28.14   18.97
 -18 -10   0   11.12   19.19
  18  10   0  -24.87   20.29
  19   0   0    9.35   18.26
  19   0  -1    6.18   24.20
  19   0  -1    4.01   18.13
  19   0   1   -0.34   15.20
  19   0   2    6.90   10.67
  19   0   2    2.07   14.71
  19   0   3   -1.63   14.90
  19   0   3   24.71   15.23
  19   0   4    1.26   15.59
  19   0   4    7.98   16.25
  19   0   5   10.81   12.00
  19   0   5    3.63   18.00
  19  -1   0    1.14   19.47
  19   1   0    0.85   14.46
  19  -1   1  213.35   16.45
  19  -1  -1  227.94   24.51
  19   1   1  209.19   15.95
  19   1  -1  197.23   24.66
  19   1  -1  229.72   21.76
  19   1   2   26.68   15.07
  19  -1  -2   31.88   32.55
  19  -1   2   23.26   15.46
  19  -1   3  273.28   17.08
  19   1   3  240.59   16.44
  19   1   4   83.91   16.33
  19  -1   4  119.05   16.66
  19  -1   4  147.16   16.97
  19  -1   5   12.00   17.90
  19   1   5   21.74   17.52
  19   1   5   31.07   17.00
  19  -1   5   12.05   17.77
  19  -2   0    0.00   16.67
  19   2   0   19.02   15.99
 -19   2   1  161.86   20.12
  19  -2   1  159.01   17.83
  19  -2  -1  190.32   24.99
  19   2  -1  162.09   23.02
  19   2   1  168.32   16.48
  19   2   2    1.11   14.58
  19  -2   2  -10.22   15.33
  19  -2  -2    3.09   26.66
 -19   2   2    8.16   21.80
  19  -2   3   66.98   16.46
  19  -2  -3   51.98   31.51
  19   2   3   57.62   16.21
  19  -2   4   28.82   12.11
  19   2   4   23.14   16.63
  19  -2   5   18.91   18.32
  19  -2   5    9.42   18.03
  19   2   5   -6.71   17.84
  19   3   0   67.67   21.54
  19  -3   0   85.73   17.74
 -19   3   0   60.51   18.82
 -19   3   1   -7.00   19.77
  19  -3   1  -12.14   17.84
  19   3   1   -1.05   15.76
  19   3  -1   19.83   23.16
  19  -3  -1   12.81   24.50
 -19   3   2  305.13   23.15
  19  -3  -2  300.69   25.71
  19  -3   2  310.25   17.66
  19   3   2  285.08   17.11
  19   3  -2  311.39   33.52
 -19   3   3  132.02   24.28
  19  -3  -3  124.66   24.76
  19  -3   3  131.35   16.85
  19   3   3  113.15   16.17
  19  -3   4   18.41   17.34
 -19   3   4    7.24   29.73
  19   3   4  -21.96   17.02
  19  -3   5   13.97   18.50
  19   3   5   16.75   18.18
 -19   4   0   86.41   15.88
 -19  -4   0   85.34   14.04
  19  -4   0  118.84   18.71
  19   4   0   93.85   16.64
 -19  -4  -1    9.70   14.93
 -19   4   1  -12.58   16.58
  19   4  -1   -0.90   23.32
 -19   4  -1   13.41   15.41
  19  -4   1  -17.33   18.51
 -19  -4   1    9.69   15.23
  19  -4  -1   40.21   23.92
  19   4   1    4.39   17.02
  19  -4  -2   55.14   23.32
 -19   4   2   24.83   20.05
  19   4   2   40.59   16.05
  19  -4   2   49.74   16.90
  19   4  -2   31.55   23.30
 -19  -4   2   34.04   19.74
  19  -4  -3   19.16   20.88
  19   4   3   39.47   16.26
  19  -4   3   52.50   16.63
 -19   4   3   37.09   20.88
  19   4   4   15.84   16.93
  19  -4   4   14.57   17.40
 -19   4   4   -4.23   25.01
  19  -4  -4    9.60   23.86
 -19   5   0   12.84   16.26
  19   5   0    3.33   18.14
 -19  -5   0   -5.22   14.54
  19  -5   0   20.74   18.69
 -19  -5   1   74.49   15.93
 -19   5   1  109.58   16.75
 -19  -5  -1   88.01   15.40
  19  -5   1   58.30   17.80
  19   5   1  105.07   17.26
  19  -5  -1   83.89   23.83
 -19   5  -1  102.52   16.11
  19   5  -1   84.10   19.26
 -19  -5  -2   47.88   15.54
  19  -5  -2   30.89   18.35
 -19   5   2   46.05   17.03
  19  -5   2   21.89   17.97
  19   5  -2   40.67   24.04
  19   5   2   42.40   17.18
 -19  -5   2   30.67   21.08
 -19   5  -2   47.81   16.30
 -19  -5   3   17.45   23.26
  19   5  -3   11.78   23.65
 -19   5   3    6.98   21.59
  19  -5   3    2.19   17.78
  19   5   3   57.21   17.05
  19  -5  -3   -0.98   16.90
  19  -5  -4    6.33   22.44
  19  -5   4   17.03   18.24
 -19   5   4  -10.04   25.83
  19   5   4   11.99   18.16
 -19  -6   0   -3.14   15.94
 -19   6   0   -5.65   16.05
  19   6   0  -12.53   18.68
  19  -6   0   30.03   21.43
 -19   6  -1   11.41   16.08
 -19   6   1   17.69   16.70
  19   6   1   25.29   16.89
  19  -6   1   40.32   18.29
 -19  -6  -1   21.07   14.73
 -19  -6   1   15.81   18.88
  19   6  -1    3.99   17.59
  19  -6  -1    0.66   18.92
  19  -6  -2   -6.82   21.44
 -19   6   2   12.73   16.85
  19  -6   2    5.00   17.54
 -19  -6   2   12.16   16.42
  19   6   2    7.31   17.39
  19   6  -2   18.39   17.60
 -19  -6  -2   -6.20   15.28
 -19   6  -2   62.96   15.27
  19   6  -3    8.89   24.53
 -19   6   3   17.46   21.65
  19  -6   3   29.00   17.79
 -19  -6   3   13.27   24.10
  19   6   3   15.34   17.22
  19  -6  -3   -4.89   21.10
 -19   6   4   26.81   24.29
  19  -6   4   12.86   13.02
  19   6   4    8.74   12.98
  19  -6  -4   21.52   17.71
 -19  -6   4   10.03   29.15
  19   7   0  242.40   20.00
 -19   7   0  235.58   17.70
 -19  -7   0  197.58   17.32
  19  -7   0  225.95   19.72
  19  -7  -1   57.85   19.22
 -19   7  -1   40.69   16.45
 -19   7   1   60.18   17.21
  19   7   1   56.17   18.27
 -19  -7  -1   51.18   15.94
 -19  -7   1   28.54   19.80
  19  -7   1   62.22   17.80
  19   7  -1   31.82   21.83
 -19   7  -2  -15.31   16.83
 -19  -7  -2   11.14   16.31
 -19  -7   2    5.97   16.67
 -19   7   2   -2.87   17.12
  19  -7  -2   26.66   22.19
  19   7   2   27.26   18.39
  19   7  -2   27.46   23.27
  19  -7   2   12.31   18.42
 -19  -7  -3    6.44   16.94
  19   7  -3    6.49   22.67
 -19  -7   3   20.24   21.89
 -19   7   3    4.46   17.80
  19   7   3   21.35   18.77
  19  -7   3   31.89   18.40
  19  -7  -3   21.71   18.63
 -19   7  -3    6.64   12.27
 -19   8   0   13.36   17.05
 -19  -8   0    2.75   16.58
  19  -8   0  -11.00   18.38
  19   8   0  -14.71   19.51
  19   8   1   38.72   17.79
  19  -8  -1   10.17   19.65
 -19   8  -1   41.31   17.47
 -19  -8  -1   16.61   16.65
 -19   8   1   12.95   17.21
 -19  -8   1   37.65   17.62
  19  -8   1   36.99   18.71
  19   8  -1   48.30   22.78
 -19   8  -2   17.97   17.16
  19   8   2   10.39   18.32
 -19  -8   2   17.47   17.48
 -19   8   2   23.58   17.98
  19  -8  -2    5.93   23.00
  19   8  -2   35.14   22.71
  19  -8   2   11.55   19.31
 -19  -8  -2   20.81   17.14
 -19  -8  -3   10.68   17.68
 -19  -8   3    5.03   23.68
  19   8  -3   12.24   24.10
  19   8   3  -12.07   19.66
 -19   8   3    3.40   18.82
  19  -8   3  -14.12   20.06
  19  -8  -3   12.11   23.15
 -19   8  -3    4.17   18.23
 -19   9   0    6.16   17.88
 -19  -9   0    0.21   18.41
  19   9   0  -10.35   20.41
  19  -9   0  -16.39   19.32
  19   9   1    9.79   17.87
 -19  -9  -1   14.93   16.49
  19  -9  -1   18.87   19.64
 -19   9   1   22.06   18.50
 -19   9  -1   22.34   18.03
 -19  -9   1   14.84   21.58
  19   9  -1   21.89   19.22
  19  -9   1   39.75   19.61
 -19   9  -2    6.19   18.37
  19   9   2   18.44   19.52
 -19  -9   2    8.14   22.62
 -19   9   2   30.03   19.04
  19  -9  -2   19.72   20.66
  19   9  -2  -11.48   19.22
 -19  -9  -2   13.63   18.38
  19  -9   2   26.83   19.46
  20   0   0   65.97   19.19
  20   0   1  176.93   16.24
  20   0  -1  151.98   19.82
  20   0  -1  172.18   21.53
  20   0   2   58.75   15.13
  20   0   2   73.15   15.29
  20   0   3   49.35   15.53
  20   0   3   48.68   11.60
  20   0   4   14.74   16.35
  20   0   4   19.43   16.64
  20   0   5    5.30   18.15
  20   0   5   19.11   17.50
  20  -1   0  239.95   18.03
  20   1   0  213.01   16.91
  20   1  -1  159.32   23.57
  20  -1  -1  172.13   23.78
  20   1  -1  165.07   21.19
  20  -1   1  176.39   16.71
  20   1   1  174.84   15.79
  20  -1   2    1.63   15.74
  20  -1  -2    2.71   34.26
  20   1   2   15.80   14.93
  20  -1   3  199.51   17.15
  20   1   3  158.83   16.29
  20  -1   4   29.44   16.25
  20   1   4   26.59   16.25
  20  -1   4   26.90   16.24
  20  -1   5   48.73   17.62
  20   1   5   33.80   18.00
  20   1   5   38.07   17.83
  20  -1   5    8.34   17.18
  20  -2   0   -1.90   16.83
  20   2   0   -7.00   19.33
  20  -2   1  101.03   17.39
  20  -2  -1   74.68   24.95
  20   2  -1   79.44   22.15
  20   2   1   89.15   16.32
  20   2   2   21.61   15.11
  20  -2   2   50.27   16.15
  20  -2  -2   56.06   27.37
 -20   2   2   45.13   22.03
  20   2   3   37.36   15.64
  20  -2   3   37.76   16.40
  20  -2   4   18.97   16.85
  20   2   4    1.31   16.35
  20  -2   5   13.89   18.32
  20  -2   5   10.41   18.03
  20   2   5   17.23   17.43
  20  -3   0  172.28   23.27
 -20   3   0  144.01   15.99
  20   3   0  163.87   17.51
 -20   3   1    0.85   19.39
  20  -3   1    2.97   17.81
  20   3   1   -8.74   16.27
  20   3  -1   12.18   22.41
  20  -3  -1    2.34   23.86
 -20   3   2  118.19   21.19
  20  -3  -2  122.55   25.03
  20  -3   2  142.00   16.66
  20   3   2  131.12   15.89
  20   3  -2  125.15   32.27
 -20   3   3   52.70   22.42
  20  -3   3   28.96   16.46
  20  -3  -3   42.19   22.79
  20   3   3   40.33   15.84
 -20   3   4    8.09   34.67
  20  -3   4  -27.07   17.04
  20   3   4    8.24   11.52
 -20  -4   0   69.18   15.11
  20  -4   0  112.23   18.46
 -20   4   0   74.50   16.87
  20   4   0   63.63   21.47
 -20   4  -1   26.28   15.34
 -20   4   1   -2.36   15.65
  20   4  -1   15.64   23.04
  20  -4   1   22.90   17.66
 -20  -4   1   15.22   17.90
 -20  -4  -1    4.10   14.71
  20  -4  -1   -5.45   18.75
  20   4   1   10.41   16.61
  20   4   2   -1.33   15.81
 -20   4   2    9.02   16.12
  20  -4  -2   29.22   23.96
  20  -4   2   24.90   17.56
  20   4  -2   25.26   26.41
 -20  -4   2    6.07   18.83
  20  -4  -3    7.68   24.43
  20   4   3    3.71   16.24
 -20   4   3   13.54   21.34
  20  -4   3  -10.36   16.62
  20  -4   4   11.53   17.65
 -20   4   4    6.17   26.53
  20   4   4   -3.05   17.07
  20  -4  -4   18.81   24.45
 -20   5   0   15.96   15.33
  20   5   0   31.31   17.80
  20  -5   0   51.91   18.08
 -20  -5   0   31.86   15.00
 -20   5  -1  205.63   16.35
  20   5  -1  185.82   19.42
 -20   5   1  209.43   18.13
 -20  -5   1  181.44   16.47
  20  -5   1  223.80   18.37
 -20  -5  -1  165.11   15.90
  20   5   1  193.07   17.96
  20  -5  -1  230.75   20.10
 -20  -5   2   43.63   19.75
  20  -5  -2   55.99   17.53
 -20   5   2   31.24   16.79
  20  -5   2   54.31   17.15
  20   5  -2   36.41   27.56
  20   5   2   32.52   17.16
 -20  -5  -2   42.00   15.74
 -20   5  -2   50.66   15.56
  20   5  -3    9.74   26.39
 -20   5   3   -2.89   16.65
  20  -5   3   -6.95   12.71
 -20  -5   3    1.97   25.03
  20   5   3   10.61   16.94
  20  -5  -3  -10.50   20.90
  20  -5  -4   -3.51   25.94
  20  -5   4   22.85   18.18
 -20   5   4   13.96   26.25
  20   5   4    5.17   12.67
 -20   6   0   20.74   16.27
 -20  -6   0   40.78   15.69
  20   6   0    4.30   22.81
  20  -6   0   16.28   17.71
 -20   6  -1   20.63   16.21
 -20   6   1   14.98   16.21
  20   6   1   32.87   17.62
  20  -6   1   43.34   17.96
 -20  -6   1   28.86   15.44
  20  -6  -1   33.15   18.16
  20   6  -1   23.25   17.94
 -20  -6  -1   33.21   19.17
 -20  -6  -2    7.59   15.33
  20  -6  -2   12.79   18.52
 -20   6   2   38.35   21.48
  20  -6   2   -1.96   17.25
  20   6   2    7.61   17.39
  20   6  -2   23.11   22.65
 -20  -6   2   11.14   20.33
 -20   6  -2   22.59   15.82
  20   6  -3   13.99   24.85
 -20   6   3   16.82   21.23
  20  -6   3  -28.59   17.85
  20   6   3   -7.36   17.96
 -20  -6   3   16.02   24.02
  20  -6  -3    4.56   18.02
 -20  -6   4    2.35   37.30
 -20   6   4   -6.44   24.54
  20  -6   4    3.26   18.89
  20   6   4   -9.47   19.12
  20  -6  -4   11.62   23.43
 -20  -7   0  170.67   20.29
  20   7   0  209.63   20.51
 -20   7   0  211.59   17.44
  20  -7   0  186.25   19.76
 -20   7  -1   25.34   16.15
 -20   7   1   29.59   17.28
  20   7   1   23.81   17.96
 -20  -7  -1   12.59   16.03
 -20  -7   1   38.17   16.27
  20  -7   1   49.28   18.33
  20   7  -1    9.79   19.09
  20  -7  -1   15.28   19.62
 -20   7  -2   10.61   16.63
 -20   7   2   12.16   17.68
  20  -7  -2   -8.62   19.00
 -20  -7  -2    4.50   16.63
  20   7   2    0.57   12.75
  20   7  -2   10.40   18.73
 -20  -7   2   21.91   20.72
  20  -7   2    4.01   18.14
 -20  -7  -3   16.02   17.46
  20   7  -3   11.20   22.70
 -20   7   3    0.86   22.15
  20   7   3   -9.49   18.47
 -20  -7   3   -1.01   22.38
  20  -7   3   32.97   19.16
  20  -7  -3   19.77   22.48
 -20   8   0   24.63   17.03
  20  -8   0   39.59   19.08
 -20  -8   0   10.52   17.40
  20   8   0   61.85   18.56
  20  -8  -1  -35.06   19.29
 -20   8  -1   19.65   17.49
  20   8   1  -12.28   17.00
 -20   8   1   20.28   17.85
 -20  -8  -1    6.54   16.83
 -20  -8   1   18.15   20.45
  20  -8   1   31.49   18.74
  20   8  -1   25.18   17.64
 -20   8  -2   23.68   17.48
  20   8   2   -7.24   17.90
 -20   8   2   18.54   18.40
  20  -8  -2   -6.67   18.49
 -20  -8   2   -7.25   22.12
  20   8  -2   20.22   19.18
  20  -8   2    7.39   18.88
 -20  -8  -2   23.03   16.89
  20   8   3   24.96   19.18
 -20   8   3   29.31   23.26
 -20  -8   3   20.49   23.93
 -20   8  -3  -16.54   18.58
 -20   9   0   13.95   12.56
 -20  -9   0   15.61   18.11
  20   9   0   24.11   19.08
  20  -9   0   19.91   18.74
  20   9   1    4.97   19.45
 -20   9  -1    0.95   18.35
 -20  -9  -1   -0.26   17.83
  20  -9  -1   17.23   19.10
 -20   9   1   35.09   17.93
 -20  -9   1    1.09   21.27
  20   9  -1    2.77   19.48
  20  -9   1   32.60   19.42
 -20   9  -2    6.50   18.03
  20   9   2   -9.24   13.42
 -20   9   2    4.73   20.03
 -20  -9   2   20.46   18.57
  20   9  -2    8.04   24.05
  21   0   0    1.67   18.85
  21   0   1    8.51   18.70
  21   0  -1    2.43   21.96
  21   0  -1    5.27   17.81
  21   0   2   -7.45   14.99
  21   0   2    9.46   14.47
  21   0   3    1.79   15.70
  21   0   3    6.28   15.24
  21   0   4   29.19   16.00
  21   0   4    2.95   16.69
  21   0   5    1.01   17.54
  21   0   5   -3.21   17.73
  21  -1   0   16.59   16.70
  21   1   0   14.86   18.73
  21  -1   1   61.44   16.13
  21  -1  -1   61.19   22.30
  21   1  -1   40.63   19.90
  21   1  -1   48.58   20.21
  21   1   1   60.91   15.04
  21  -1   2   40.71   15.22
  21  -1  -2   14.03   35.28
  21   1   2   27.91   15.09
  21  -1   3  115.27   16.31
  21   1   3  122.84   15.79
  21  -1   4   97.41   16.73
  21  -1   4   78.25   12.35
  21   1   4  100.71   16.64
  21  -1   5    4.87   17.95
  21   1   5   10.70   18.01
  21   1   5   11.31   17.99
  21  -1   5   -3.82   17.67
  21  -2   0   13.37   16.99
  21   2   0    2.87   15.90
  21  -2   1   25.45   16.12
  21  -2  -1   41.31   19.20
  21   2  -1   34.16   21.16
  21   2   1   28.92   15.68
  21   2   2   51.38   14.95
  21  -2   2   57.75   16.06
  21  -2  -2   42.64   24.31
  21  -2   3   25.81   16.17
  21   2   3   23.11   16.15
  21  -2   4   31.99   16.91
  21   2   4   20.91   16.19
  21  -2   5    0.35   18.45
  21  -2   5   10.21   17.89
  21  -3   0   17.54   17.62
 -21   3   0  -14.05   14.06
  21   3   0   -6.21   20.49
 -21   3   1   36.31   15.79
  21  -3   1   49.07   17.40
  21   3   1   39.46   16.78
  21   3  -1   28.20   22.04
  21  -3  -1   62.22   19.39
 -21   3   2   78.31   20.81
  21  -3  -2   69.26   24.75
  21  -3   2  128.04   16.88
  21   3   2   76.66   15.95
  21   3  -2   66.51   29.96
 -21   3   3   13.20   24.86
  21  -3   3    9.62   15.87
  21  -3  -3   21.23   23.81
  21   3   3   14.43   16.16
  21  -3   4   -2.42   17.26
  21   3   4   26.42   16.54
 -21   4   0  327.93   17.71
  21  -4   0  340.00   19.90
  21   4   0  336.27   19.15
 -21  -4   0  328.83   16.98
 -21   4   1   18.20   15.60
  21   4  -1   53.47   22.81
 -21  -4   1   10.06   17.95
  21  -4   1   47.55   17.62
  21  -4  -1   21.25   18.68
  21   4   1   26.83   17.23
 -21   4  -1   23.08   15.27
  21   4   2   37.80   17.21
 -21   4   2   30.82   21.02
  21  -4  -2   47.25   23.77
  21  -4   2   63.09   17.21
 -21  -4   2   31.84   17.97
  21   4  -2   48.75   27.31
  21   4   3   31.49   16.26
 -21   4   3   28.79   22.09
  21  -4   3   37.37   17.73
  21  -4  -3   33.76   22.03
  21   4   4   -9.03   17.56
 -21   4   4    3.31   25.30
  21  -4   4    8.76   17.68
  21  -4  -4    5.34   24.92
 -21  -5   0   -1.35   14.78
 -21   5   0   19.76   15.72
  21   5   0   15.92   18.18
  21  -5   0   31.00   18.48
 -21  -5  -1   39.72   15.00
  21   5  -1   49.27   17.35
 -21   5   1   49.64   17.29
  21  -5   1   22.43   17.73
  21   5   1   36.86   16.58
 -21  -5   1   17.75   14.78
  21  -5  -1   21.69   18.59
 -21   5  -1   32.06   15.97
  21  -5  -2   15.08   18.42
 -21   5   2   17.42   16.18
  21  -5   2    6.24   12.36
 -21  -5   2   11.48   19.18
  21   5  -2   15.69   26.35
  21   5   2   13.38   16.81
  21   5  -3    2.21   29.51
 -21   5   3    1.69   21.81
  21  -5   3   13.67   17.18
  21  -5  -3    1.85   18.06
  21   5   3   -0.47   17.31
 -21  -5   3    4.68   26.19
  21  -5  -4   31.53   25.93
 -21   5   4   14.47   23.14
  21  -5   4   12.13   18.84
  21   5   4   10.26   18.07
 -21   6   0   83.77   16.53
  21   6   0   68.56   18.20
 -21  -6   0   92.23   16.03
  21  -6   0   94.27   18.99
 -21   6  -1   41.20   16.16
 -21  -6   1   22.14   15.65
 -21  -6  -1   33.74   15.88
 -21   6   1   41.71   15.97
  21   6   1   41.00   17.70
  21  -6   1   60.24   18.56
  21  -6  -1   52.66   18.87
  21   6  -1   30.84   22.36
 -21  -6   2   36.22   20.87
 -21  -6  -2   37.37   15.59
 -21   6   2   29.76   16.98
  21  -6  -2   28.58   17.33
  21  -6   2   33.69   18.21
  21   6   2   45.93   17.18
  21   6  -2   29.39   22.67
 -21   6  -2   37.12   16.19
 -21  -6   3    8.16   24.38
  21   6  -3   20.76   22.32
 -21   6   3    5.03   22.32
  21  -6   3   -3.08   12.74
  21   6   3   -6.33   12.33
  21  -6  -3  -11.10   22.21
 -21   6   4   -1.41   24.34
  21  -6   4   -3.62   19.40
  21   6   4   22.40   18.92
  21   7   0   37.32   19.35
 -21   7   0   41.85   16.80
 -21  -7   0   23.98   15.99
  21  -7   0   24.72   20.21
 -21   7  -1   41.13   16.56
 -21   7   1   31.49   16.99
  21   7   1    5.69   17.95
  21  -7   1   19.09   18.67
 -21  -7  -1   41.27   16.17
  21   7  -1   31.31   18.02
 -21  -7   1   25.01   15.72
  21  -7  -1    4.82   18.63
 -21   7   2   19.19   20.74
  21  -7  -2    6.21   18.30
  21   7   2   30.95   18.04
  21  -7   2   14.29   18.14
  21   7  -2   26.99   23.01
 -21  -7   2    5.76   21.79
 -21  -7  -2   13.48   16.88
 -21   7  -2    5.08   16.85
  21   7  -3    6.59   27.09
 -21   7   3    1.91   18.56
 -21  -7  -3   -7.36   12.28
  21   7   3   -5.19   17.92
  21  -7   3   26.20   18.78
 -21  -7   3    4.59   22.21
  21  -7  -3   30.04   18.20
 -21  -8   0   -0.93   16.87
 -21   8   0   13.07   16.03
  21   8   0    3.14   18.79
  21  -8   0   -7.24   18.33
  21  -8  -1    5.33   19.23
 -21   8  -1   10.61   17.19
  21   8   1   30.41   18.91
 -21   8   1    0.88   17.63
 -21  -8  -1   11.08   16.68
 -21  -8   1   -4.42   17.09
  21  -8   1   17.08   18.43
  21   8  -1   26.08   23.26
 -21   8  -2   38.58   18.03
  21   8   2   35.04   19.43
 -21   8   2   35.42   18.15
 -21  -8  -2   25.01   17.85
  21  -8  -2   10.76   23.79
  21   8  -2   29.24   19.63
 -21  -8   2   33.46   21.58
  21  -8   2  -12.29   19.29
 -21   9   0   -9.13   17.40
  21   9   0   23.65   19.41
 -21  -9   0   16.33   18.12
  21  -9   0   19.92   18.85
  21   9   1  -17.82   20.25
 -21   9  -1   30.56   18.28
  21  -9  -1   50.93   19.84
 -21   9   1   48.84   18.77
 -21  -9  -1   -5.86   18.91
 -21  -9   1   19.22   17.86
  21   9  -1   29.26   19.12
  21  -9   1   34.48   19.35
  22   0   0    2.99   19.37
  22   0   0    6.28   14.35
  22   0  -1   46.07   20.99
  22   0  -1   39.92   18.16
  22   0   1   55.81   14.95
  22   0   2  114.88   15.09
  22   0   2  165.28   16.22
  22   0   3   88.96   16.17
  22   0   3   55.98   16.18
  22   0   4   -5.05   16.50
  22   0   4   10.50   11.58
  22   0   5   24.43   18.65
  22   0   5    8.10   18.67
  22  -1   0   27.63   16.46
  22   1   0   34.75   15.09
  22  -1   1   71.40   16.40
  22  -1  -1   72.39   22.47
  22   1  -1   57.36   19.55
  22   1   1   59.70   15.36
  22   1  -1   61.15   19.47
  22  -1   2   61.42   15.68
  22  -1  -2   44.83   34.35
  22  -1  -2   56.56   27.13
  22   1   2   32.11   14.93
  22  -1   3    3.15   15.61
  22   1   3   27.41   15.39
  22  -1   4   -6.68   16.64
  22  -1   4    4.97   16.30
  22   1   4   28.98   16.24
  22   1   4   24.49   16.49
  22   1   5    3.56   18.95
  22  -1   5   16.28   17.76
  22  -2   0   54.72   16.69
  22   2   0   39.17   15.66
  22  -2   1   84.28   17.16
  22  -2  -1   75.62   22.82
  22   2  -1   56.93   21.18
  22   2   1   70.29   15.44
  22  -2  -2   29.22   27.81
  22  -2   2   46.19   15.44
  22   2   2   26.21   10.47
  22  -2   3   44.88   15.88
  22   2   3   34.61   15.55
  22  -2   4   19.33   16.56
  22   2   4   19.88   16.98
  22  -3   0   23.66   17.02
  22   3   0   11.46   16.87
  22  -3   1   39.18   17.08
  22   3   1   48.01   20.04
  22   3  -1   36.07   22.25
  22  -3  -1   43.80   19.01
 -22   3   1   22.44   15.44
 -22   3   2   91.22   21.71
  22  -3  -2   92.28   28.54
  22  -3   2  113.44   16.85
  22   3   2  108.29   16.11
  22   3  -2  104.50   33.79
 -22   3   3   15.68   24.28
  22  -3   3   29.38   16.90
  22  -3  -3   19.50   27.40
  22   3   3   22.17   15.80
  22  -3   4    8.61   17.17
  22   3   4   -4.92   16.63
  22  -4   0  176.36   19.15
  22   4   0  151.96   22.83
 -22   4   0  158.49   17.13
 -22   4   1   13.11   19.06
  22   4  -1   34.93   23.57
  22  -4   1   44.35   16.64
  22  -4  -1   18.86   23.07
  22   4   1   54.55   16.04
 -22  -4   1   41.44   19.08
 -22   4  -1   13.66   15.17
  22   4   2   26.72   16.30
 -22   4   2   38.43   20.87
  22  -4  -2   31.34   24.13
  22  -4   2   44.19   17.25
  22   4  -2   42.77   25.88
  22   4   3   20.52   16.68
 -22   4   3   34.21   25.37
  22  -4   3   -0.95   17.64
  22  -4  -3    7.00   25.56
  22   4   4   -3.77   17.81
 -22   4   4   -1.11   28.47
  22  -4  -4    2.29   24.20
  22  -4   4  -12.45   17.30
 -22   5   0   54.33   15.75
  22   5   0   22.62   22.83
  22  -5   0   77.05   17.93
 -22  -5   0   42.86   19.26
  22   5  -1  213.70   19.84
 -22  -5   1  180.93   17.07
 -22   5   1  174.70   18.03
  22  -5   1  205.95   18.65
  22   5   1  188.25   17.37
  22  -5  -1  204.82   23.31
 -22   5  -1  196.47   16.97
 -22  -5  -1  189.36   16.06
 -22   5   2   17.54   16.83
  22  -5  -2   26.88   22.97
 -22  -5   2   21.67   19.80
  22  -5   2   22.24   17.54
  22   5  -2   12.63   21.91
  22   5   2   23.81   16.90
  22   5  -3    3.59   29.00
 -22   5   3  -11.85   18.47
  22  -5   3    3.56   16.85
  22  -5  -3    7.11   22.25
  22   5   3    9.48   17.03
 -22   5   4   15.24   23.26
  22  -5  -4   27.40   23.37
  22  -5   4    3.11   18.87
  22   5   4   41.21   18.85
 -22   6   0   72.50   15.60
  22   6   0   93.81   17.98
  22  -6   0   97.32   18.61
 -22  -6   0   58.88   16.12
 -22   6  -1   72.30   16.31
 -22   6   1   92.68   16.82
 -22  -6   1   58.25   15.76
  22   6   1   55.88   17.26
 -22  -6  -1   50.48   15.08
  22  -6   1   77.12   18.41
  22  -6  -1   53.85   19.19
  22   6  -1   86.77   19.40
 -22   6   2   11.77   16.37
  22  -6  -2   30.94   21.64
 -22  -6   2    9.32   21.32
  22  -6   2   17.55   18.37
  22   6   2   20.62   17.16
  22   6  -2    6.38   22.30
 -22   6  -2    9.93   16.52
 -22  -6  -2   -2.08   16.46
  22   6  -3   -7.18   25.28
 -22   6   3   20.74   21.57
  22  -6   3  -19.02   18.14
  22   6   3  -15.97   17.87
 -22  -6   3    3.91   24.54
  22  -6  -3   -9.36   18.80
  22   7   0   35.82   18.48
 -22   7   0   17.70   17.55
 -22  -7   0    2.97   15.81
  22  -7   0   16.16   17.31
 -22  -7   1    3.79   19.80
 -22   7   1  -15.08   20.66
  22   7   1   -9.40   17.80
  22  -7   1   -6.63   19.19
  22   7  -1   20.74   22.83
 -22  -7  -1    0.74   15.79
  22  -7  -1    2.53   18.82
 -22   7  -1    3.76   11.94
 -22  -7  -2   27.40   16.51
 -22  -7   2    3.12   21.66
 -22   7   2    1.32   17.47
  22  -7  -2    0.56   18.53
  22   7   2   -6.27   18.29
  22  -7   2    5.27   13.03
  22   7  -2   21.94   22.99
 -22   7  -2   19.77   16.61
 -22  -7   3   12.05   22.75
  22   7  -3   16.90   27.00
 -22   7   3   16.37   18.02
  22   7   3   24.22   18.73
  22  -7   3   32.04   18.78
  22  -7  -3   13.85   19.13
 -22   8   0    9.86   17.29
 -22  -8   0    3.23   16.83
  22   8   0    9.33   19.27
  22  -8   0   -1.43   19.23
  22  -8  -1   20.28   18.79
 -22   8  -1    7.28   17.17
  22   8   1   25.11   18.34
 -22   8   1  -14.69   18.03
 -22  -8  -1   21.82   17.12
  22  -8   1   22.11   17.88
  22   8  -1   17.64   18.68
 -22  -8   1    7.13   17.38
 -22   8  -2  -14.01   17.65
 -22   8   2   29.86   18.35
  22   8   2   -8.96   19.12
  22  -8  -2   23.16   19.13
  22   8  -2   -2.46   23.55
 -22  -8  -2   35.79   17.76
  22  -8   2   14.44   18.87
 -22  -8   2   27.98   18.25
 -22  -9   0   28.55   18.29
 -22   9   0    0.98   17.93
  22   9   0   45.52   24.39
  22  -9   0   28.10   19.54
  22   9   1   29.96   19.55
 -22   9  -1    7.25   12.97
  22  -9  -1  -12.50   19.25
 -22   9   1    3.95   18.87
 -22  -9  -1   10.71   17.66
  22   9  -1   11.98   19.28
 -22  -9   1   34.62   17.54
  22  -9   1  -10.83   19.59
  23   0   0   17.12   18.94
  23   0   0    6.49   14.39
  23   0   1  -10.78   15.04
  23   0  -1    8.96   20.46
  23   0  -1   16.72   20.29
  23   0   1  -10.16   15.46
  23   0   2  -19.91   14.47
  23   0   2   -5.08   15.20
  23   0   3   26.95   15.10
  23   0   3   14.65   15.55
  23   0   4    9.64   16.50
  23   0   4  -16.84   16.59
  23  -1   0   31.05   16.29
  23   1   0   19.73   18.25
  23   1  -1   33.02   19.82
  23  -1   1   50.64   19.74
  23  -1  -1   55.40   21.36
  23   1  -1   41.31   19.63
  23   1   1   52.63   14.57
  23  -1   2  137.99   12.25
  23  -1  -2  146.61   34.56
  23  -1  -2  128.66   26.19
  23   1   2  140.71   15.62
  23  -1   3    2.01   15.90
  23   1   3   -4.99   11.04
  23  -1   4   22.53   17.02
  23   1   4   39.65   16.66
  23  -1   4   25.53   16.60
  23   1   4   32.24   16.79
  23  -2   0    4.67   16.73
  23   2   0    0.84   15.79
  23  -2   1   99.56   16.77
  23  -2  -1  110.82   18.95
  23   2  -1  108.64   21.22
  23   2   1   92.27   16.41
  23  -2  -2   99.70   27.07
  23  -2   2  134.13   16.47
  23   2   2  107.59   15.72
  23  -2   3   10.91   15.76
  23   2   3   13.18   15.55
  23  -2   4   14.80   16.90
  23   2   4   16.63   16.39
  23  -3   0  336.23   19.48
  23   3   0  346.22   18.45
  23  -3   1   44.28   17.07
 -23   3   1   38.23   18.56
  23   3   1   22.38   15.77
  23   3  -1   33.18   22.78
  23  -3  -1   44.36   22.54
  23  -3  -2   24.20   27.99
  23  -3   2    2.73   16.99
  23   3   2   30.24   15.41
  23   3  -2   17.06   28.48
 -23   3   2   23.83   20.66
  23  -3   3   49.76   17.36
  23  -3  -3   55.61   27.67
  23   3   3   51.00   16.26
 -23   3   3   54.25   26.80
  23  -3   4   -0.96   17.76
  23   3   4    3.64   17.15
  23  -4   0  108.37   19.19
  23   4   0  126.26   17.11
 -23   4   0  114.76   16.23
 -23   4   1   38.92   15.58
  23   4  -1   44.41   23.59
  23  -4   1   21.55   17.47
  23  -4  -1   44.12   20.33
  23   4   1   52.75   16.59
 -23   4   2    0.67   16.87
  23   4   2    7.34   16.41
  23  -4  -2    6.23   23.24
  23  -4   2    5.28   16.66
  23   4  -2    2.88   25.32
 -23   4   3    8.35   22.23
  23   4   3   21.20   16.90
  23  -4   3   35.67   16.76
  23  -4  -3    7.55   21.47
 -23   4   4   13.16   28.90
  23   4   4   29.15   17.98
  23  -4  -4    9.06   28.47
  23  -4   4    7.99   13.49
 -23   5   0   12.38   14.99
 -23  -5   0    2.62   15.77
  23   5   0   -2.10   18.19
  23  -5   0   22.65   18.12
  23   5  -1   29.15   23.04
 -23   5   1    6.58   19.36
  23  -5   1    8.60   17.84
 -23  -5  -1   10.50   14.87
  23   5   1   13.89   16.56
 -23  -5   1   12.10   15.11
  23  -5  -1   52.80   17.98
 -23   5  -1   11.04   15.84
 -23   5   2    7.90   16.45
  23  -5  -2   17.16   18.48
 -23  -5   2    6.49   19.63
  23  -5   2    4.05   17.18
  23   5  -2   21.47   23.40
  23   5   2   10.14   16.05
  23   5  -3    2.69   37.89
 -23   5   3   -1.98   21.67
  23  -5   3  -14.42   17.73
  23  -5  -3    5.45   22.16
  23   5   3   -1.11   17.79
 -23   5   4    1.43   27.35
  23  -5   4   -7.33   18.74
  23  -5  -4   24.72   26.81
  23   5   4   22.94   18.64
 -23   6   0   51.34   16.91
 -23  -6   0   33.45   16.49
  23   6   0   16.69   18.00
  23  -6   0   22.37   18.29
 -23   6  -1   92.54   16.59
 -23  -6  -1  106.53   15.99
 -23   6   1  122.91   16.99
  23   6   1  131.18   18.20
  23  -6   1  116.25   17.96
 -23  -6   1  123.80   19.78
  23  -6  -1  135.48   23.63
  23   6  -1  115.92   19.72
 -23   6   2   24.86   20.62
  23  -6  -2   -3.31   18.28
  23  -6   2   13.92   12.94
  23   6   2   -2.61   17.23
  23   6  -2   -0.97   23.83
 -23  -6   2    7.16   21.53
 -23   6  -2   -6.53   16.80
  23   6  -3   10.04   28.67
 -23   6   3    0.78   22.62
  23  -6   3    9.63   18.05
 -23  -6   3    8.72   25.29
  23   6   3   30.94   17.57
  23  -6  -3   -3.15   22.95
 -23   7   0   21.81   16.82
  23   7   0    2.13   18.16
 -23  -7   0   30.39   15.75
  23  -7   0   40.68   18.82
 -23   7  -1   21.43   16.08
 -23   7   1   25.03   20.67
  23   7   1   24.36   18.13
 -23  -7   1   23.29   16.55
 -23  -7  -1   37.99   15.71
  23  -7   1   -2.61   18.34
  23   7  -1   27.74   19.33
  23  -7  -1   12.59   19.10
 -23  -7  -2   20.23   16.93
 -23  -7   2    9.87   21.38
 -23   7   2   -2.56   17.65
  23  -7  -2    1.30   18.62
  23   7   2   53.73   18.29
  23  -7   2   21.30   18.23
  23   7  -2    9.96   23.35
 -23   7  -2    2.18   16.98
 -23   7   3   18.52   23.63
  23   7  -3   14.84   24.03
  23   7   3   14.42   18.98
  23  -7   3   19.36   19.68
 -23  -7   3   17.76   27.03
  23  -7  -3   18.01   23.98
 -23   8   0   16.42   18.43
 -23  -8   0   14.79   16.94
  23  -8   0    5.78   18.40
  23   8   0    5.24   18.74
 -23   8  -1   16.70   18.13
  23  -8  -1   38.50   23.89
 -23  -8   1   12.25   21.17
 -23   8   1   32.87   17.95
  23   8   1   -2.88   18.27
  23  -8   1  -26.54   18.92
  23   8  -1   28.98   23.43
 -23  -8  -1   17.82   16.64
 -23  -8  -2   36.14   18.64
 -23   8   2    7.11   18.10
  23   8   2   35.59   19.56
  23  -8  -2  -11.87   18.55
  23   8  -2   23.85   19.05
  23  -8   2   22.84   19.39
 -23  -8   2   28.99   19.74
 -23   8  -2    4.17   18.19
 -23   9   0   26.94   18.76
 -23  -9   0    5.56   18.84
  23   9   0   23.71   20.21
  23  -9   0   43.99   19.75
 -23   9   1   10.15   18.75
  23   9  -1   23.60   24.08
  24   0   0   19.08   18.52
  24   0   0   18.43   14.13
  24   0  -1  355.86   23.12
  24   0   1  328.66   16.42
  24   0  -1  309.32   20.94
  24   0   1  388.01   17.75
  24   0   2  362.64   16.83
  24   0   2  355.34   17.38
  24   0   3   20.86   15.43
  24   0   3   -2.90   15.60
  24   0   4   25.32   16.73
  24   0   4   54.36   16.77
  24  -1   0  113.46   17.21
  24   1   0  111.61   15.90
  24   1   0  108.27   19.45
  24   1  -1   95.18   20.41
  24  -1   1   82.45   15.99
  24  -1  -1   81.08   22.68
  24   1  -1   88.82   20.50
  24   1   1   52.73   15.42
  24  -1  -2  152.21   31.04
  24  -1   2  159.00   17.41
  24   1   2  157.67   15.79
  24  -1  -2  140.86   28.69
  24  -1   3  -15.60   15.66
  24   1   3   15.83   15.67
  24  -1   4   23.10   16.99
  24   1   4   -0.02   16.67
  24  -1   4   -1.05   16.47
  24   1   4   15.98   16.65
  24  -2   0   57.04   17.20
  24   2   0   42.63   15.68
  24  -2   1  345.94   18.60
  24  -2  -1  402.06   24.80
  24   2   1  366.09   17.98
  24   2  -1  376.63   24.65
  24  -2  -2   30.48   25.31
  24  -2   2   35.58   16.82
  24   2   2   32.69   15.77
  24  -2   3   53.58   16.09
  24   2   3   58.90   12.06
  24  -2   4   13.73   17.71
  24   2   4    7.19   17.10
  24   3   0   83.63   20.88
  24  -3   0   68.25   18.18
  24  -3   1   12.16   16.19
  24   3   1   18.02   16.08
  24   3  -1    5.96   17.91
  24  -3  -1    2.91   18.25
  24  -3  -2   14.96   22.83
  24  -3   2   12.88   16.65
  24   3   2   21.99   11.36
  24   3  -2    8.95   31.11
 -24   3   2   12.93   20.28
  24   3  -2   19.44   23.98
  24  -3   3   77.41   17.14
  24  -3  -3   79.99   27.53
  24   3   3   82.82   17.18
  24  -3   4   24.70   18.43
  24   3   4   19.97   17.73
  24  -4   0   -5.10   17.87
  24   4   0   -5.15   17.36
 -24   4   0   -0.07   15.19
 -24   4   1   26.73   19.52
  24   4  -1    9.40   21.86
  24  -4   1   23.69   17.24
  24  -4  -1   39.05   22.30
  24   4   1    6.29   16.71
 -24   4   2   30.97   20.46
  24   4   2   21.55   16.11
  24  -4  -2   21.80   23.48
  24  -4   2   29.69   17.26
  24   4  -2   27.17   25.43
  24  -4  -3    1.93   24.73
 -24   4   3   15.08   21.60
  24   4   3   20.00   17.04
  24  -4   3   15.49   17.04
  24   4   4   22.13   18.22
  24  -4   4   27.08   19.42
 -24   4   4   23.97   34.71
 -24   5   0   17.52   15.08
  24   5   0    5.00   21.16
  24  -5   0   43.74   17.60
 -24  -5   0  -10.64   15.52
 -24   5   1   33.26   16.76
  24   5  -1   26.47   18.70
  24  -5   1   72.49   17.62
  24   5   1   32.57   16.85
  24  -5  -1   58.47   22.71
 -24  -5   1   36.91   15.72
 -24   5  -1   40.79   15.61
 -24   5   2   17.07   16.53
  24  -5  -2   20.62   22.47
  24  -5   2   -2.21   17.80
  24   5  -2   28.88   26.63
  24   5   2   11.31   16.56
 -24   5   3    5.01   21.79
  24  -5   3    7.87   17.03
  24  -5  -3   -7.04   22.72
  24   5   3   24.22   17.32
 -24   6   0   36.14   17.94
  24   6   0   19.60   17.48
  24  -6   0   42.25   17.91
 -24  -6   0   32.00   19.18
 -24   6   1   78.52   16.92
 -24  -6   1   66.51   19.23
  24   6   1   54.01   17.88
  24  -6   1   62.98   18.09
  24  -6  -1   51.13   17.44
  24   6  -1   38.30   23.02
 -24  -6  -1   49.01   16.13
 -24   6  -1   38.92   15.97
 -24   6   2   10.66   17.07
  24  -6  -2    2.52   22.67
 -24  -6   2    4.60   20.86
  24  -6   2   29.10   18.41
  24   6   2    8.62   18.22
  24   6  -2    8.55   23.22
 -24   6   3   24.31   22.46
  24   6  -3    6.75   28.77
  24  -6   3   27.15   18.68
  24   6   3   27.49   18.44
  24  -6  -3   25.54   22.86
 -24   7   0   38.42   17.17
  24   7   0   23.56   18.60
  24  -7   0   29.84   18.19
 -24  -7   0    7.56   16.34
 -24   7  -1   43.56   17.11
 -24   7   1   17.51   17.09
  24   7   1   21.85   17.97
  24  -7   1   -6.65   18.67
 -24  -7   1   10.03   20.08
 -24  -7  -1    5.58   16.31
  24   7  -1   45.72   22.94
  24  -7  -1   29.36   19.65
 -24   7   2   19.67   21.58
  24  -7  -2   -7.20   18.74
  24   7   2    8.41   18.42
 -24  -7   2    1.35   22.24
  24  -7   2   26.56   18.92
  24   7  -2    0.11   24.00
 -24   7  -2    9.28   16.82
 -24  -7  -2   -6.33   16.82
 -24   8   0   17.80   17.51
 -24  -8   0    5.86   17.60
  24  -8   0   10.21   18.57
  24   8   0   10.39   18.69
 -24   8  -1    5.71   17.59
  24  -8  -1   -4.23   20.22
 -24  -8  -1    0.10   17.21
 -24   8   1   16.02   18.23
  24   8   1   -9.61   19.47
 -24  -8   1   28.96   17.43
  24  -8   1   22.33   18.84
  24   8  -1    8.66   19.75
 -24  -8   2   11.27   23.21
 -24   8   2   17.87   18.71
  24   8   2    2.73   18.83
  24  -8  -2    1.52   19.24
 -24  -8  -2   14.36   18.16
  24   8  -2   13.43   19.92
  24  -8   2    3.85   13.94
 -24   8  -2   22.31   18.22
  25   0   0   -0.02   19.09
  25   0   0   -8.67   14.72
  25   0  -1   11.75   20.66
  25   0  -1    3.38   18.53
  25   0   1   27.65   14.61
  25   0   1    4.80   15.06
  25   0   2   -2.22   15.62
  25   0   2   -9.35   15.81
  25   0   3  -11.20   15.10
  25   0   3   20.79   16.15
  25   0   4   11.01   17.55
  25   0   4   -3.90   11.98
  25  -1   0   15.63   20.24
  25   1   0    8.34   17.77
  25   1   0    8.31   15.05
  25   1  -1   80.45   20.55
  25  -1   1   87.81   15.74
  25  -1  -1   70.25   23.06
  25   1  -1   63.73   20.89
  25   1   1   75.75   15.02
  25  -1  -2   74.08   32.38
  25  -1   2   82.96   16.62
  25  -1  -2   64.85   25.30
  25   1   2   74.27   15.74
  25  -1   3    8.15   16.13
  25   1   3   -0.91   16.06
  25  -1   3    8.23   15.71
  25  -1   4   -0.02   17.59
  25   1   4    8.07   17.17
  25  -1   4    1.29   17.03
  25   1   4  -12.32   17.31
  25  -2   0  122.02   21.94
  25   2   0  109.27   19.34
  25  -2   1  128.10   17.12
  25  -2  -1   99.38   22.95
  25   2   1   97.31   15.88
  25   2  -1  115.83   23.72
  25  -2  -2   46.33   25.73
  25  -2   2   60.20   16.53
  25   2   2   35.50   15.43
  25  -2   3   31.90   16.56
  25   2   3   12.31   16.31
  25  -2   4   -4.43   17.89
  25   2   4   13.58   17.45
  25   3   0   17.83   19.53
  25  -3   0   21.95   17.64
  25  -3   1   65.11   16.47
  25   3   1   70.01   19.59
  25   3  -1   36.04   23.27
  25  -3  -1   68.07   17.77
  25   3  -2    7.61   25.50
  25  -3  -2   26.25   22.57
  25  -3   2  -11.33   16.73
  25   3   2    6.44   16.15
  25   3  -2   11.90   33.34
  25  -3   3   17.07   16.88
  25  -3  -3   20.62   29.47
  25   3   3   10.50   16.66
  25  -3   4  -10.79   18.26
  25   3   4   26.33   18.46
  25  -4   0  153.92   19.29
  25   4   0  123.90   21.34
 -25   4   0  154.05   16.75
  25   4  -1   92.25   22.79
  25  -4   1  102.62   17.53
  25  -4  -1  102.81   18.34
  25   4   1   59.42   16.55
 -25   4   1   90.73   15.94
 -25   4   2    4.77   19.36
  25   4   2   -7.56   16.69
  25  -4  -2    4.84   23.77
  25  -4   2   -9.26   17.16
  25   4  -2   19.82   26.62
 -25   4   3   26.59   23.85
  25   4   3   32.64   17.42
  25  -4   3   19.01   17.38
  25  -4  -3   11.57   25.16
  25   4   4   30.86   18.38
  25  -4   4   12.39   18.72
  25   5   0   36.67   17.80
  25  -5   0    0.82   17.78
 -25   5   0   29.56   15.47
 -25   5   1    4.43   15.96
  25   5  -1   39.88   23.43
  25  -5   1   36.84   18.21
  25   5   1   17.65   17.41
  25  -5  -1   29.35   18.27
 -25   5  -1   24.98   15.90
 -25   5   2   -1.87   15.76
  25  -5  -2   -0.45   17.62
  25  -5   2    2.75   17.48
  25   5  -2    5.00   23.29
  25   5   2   30.15   16.92
 -25   5   3   -3.17   21.56
  25  -5   3   -1.08   17.99
  25  -5  -3  -11.16   22.57
  25   5   3   -8.58   17.44
 -25   6   0  -15.62   17.42
  25   6   0   -5.82   16.78
 -25  -6   0    6.59   15.80
  25  -6   0   12.66   19.64
 -25   6   1   27.56   16.24
 -25  -6  -1    8.25   14.87
  25   6   1   11.66   18.82
  25  -6   1   26.21   18.95
 -25  -6   1    9.58   15.20
  25  -6  -1   15.70   18.87
 -25   6  -1   21.90   15.95
  25   6  -1    7.20   18.61
 -25   6   2   19.97   21.08
  25  -6  -2   20.95   18.30
 -25  -6   2   10.78   21.21
  25  -6   2    5.11   17.57
  25   6   2   -0.89   17.63
  25   6  -2   16.36   23.41
 -25   6   3   10.80   23.86
  25   6  -3   13.69   31.73
  25  -6   3    3.92   18.84
  25   6   3    9.52   18.79
  25  -6  -3   12.77   23.74
 -25   7   0   13.90   17.70
  25   7   0  -13.37   18.99
 -25  -7   0    2.08   16.81
  25  -7   0   28.83   19.15
 -25   7  -1    9.07   16.93
 -25   7   1   19.28   17.18
  25   7   1  -21.57   19.53
 -25  -7  -1    7.25   17.20
  25  -7   1   -2.28   18.61
  25   7  -1   -0.30   17.83
 -25  -7   1   17.85   16.69
  25  -7  -1    3.34   18.66
 -25   7   2  -10.50   17.65
  25  -7  -2   38.60   22.78
  25   7   2  -12.06   18.28
  25  -7   2   12.41   19.67
  25   7  -2   -3.74   24.43
 -25  -7   2    9.24   17.99
 -25   7  -2   12.52   18.06
  25   8   0   20.48   23.44
 -25   8   0   -5.75   17.81
  25  -8   0   28.02   19.22
 -25  -8   0   24.53   17.44
 -25   8  -1    5.74   18.39
  25  -8  -1   19.13   20.81
 -25   8   1   22.67   17.44
  25   8   1  -41.35   19.65
 -25  -8   1    8.19   17.73
 -25  -8  -1   18.00   18.14
  25  -8   1   17.44   19.61
  25   8  -1   23.12   20.44
  26   0   0   16.98   19.66
  26   0   0   23.36   15.05
  26   0   1   53.62   15.86
  26   0  -1   68.56   21.72
  26   0   1   68.07   15.16
  26   0  -1   59.94   20.60
  26   0  -2  392.29   51.25
  26   0  -2  366.42   48.62
  26   0   2  381.95   17.24
  26   0   2  402.71   18.00
  26   0   3   29.49   16.12
  26   0   3   17.75   16.79
  26   0   4   16.86   17.51
  26   0   4   -4.08   17.44
  26  -1   0   40.04   16.25
  26   1   0   37.94   15.19
  26   1   0   45.16   19.21
  26  -1   1   54.67   15.71
  26   1  -1   51.30   20.43
  26  -1  -1   37.14   21.27
  26   1  -1   21.91   24.76
  26   1   1   46.01   15.10
  26  -1   2   76.47   16.30
  26   1   2   57.00   16.03
  26  -1  -2   63.66   25.03
  26  -1  -2   69.03   30.37
  26  -1   3   41.52   16.79
  26   1   3    7.21   16.50
  26  -1   3   20.39   11.57
  26   1   3    3.27   16.65
  26  -1   4   -2.33   17.72
  26   1   4   -6.35   17.44
  26  -1   4   -6.84   17.37
  26   1   4   16.34   12.14
  26  -2   0  355.75   18.40
  26   2   0  311.28   17.67
  26  -2   1   68.35   16.41
  26  -2  -1   83.13   24.68
  26   2   1  103.73   15.94
  26   2  -1   98.34   22.50
  26   2  -1   96.23   20.99
  26  -2  -2   56.78   26.46
  26  -2   2   70.48   16.61
  26   2  -2   66.63   49.87
  26   2   2   64.13   16.32
  26  -2   3   41.78   17.10
  26   2   3   69.27   16.19
  26  -2   4   15.15   17.68
  26  -2   4   18.31   18.44
  26   2   4  -11.47   17.77
  26   3   0   40.11   19.17
  26  -3   0   41.46   17.61
  26   3   1   13.47   15.20
  26  -3   1   43.52   15.53
  26   3  -1   19.04   24.39
  26  -3  -1   20.89   23.29
  26  -3  -2   13.59   22.50
  26   3  -2   10.84   29.33
  26  -3   2    7.62   16.73
  26   3   2    2.96   15.73
  26   3  -2   22.62   33.47
  26  -3   3   -8.74   17.76
  26  -3  -3    9.62   30.82
  26   3   3   15.33   16.94
  26  -3   4    8.08   18.23
  26   3   4   -2.81   18.58
  26  -4   0  325.73   19.56
  26   4   0  287.07   18.50
  26   4  -1   18.41   21.40
  26  -4   1   20.95   17.51
  26  -4  -1    6.46   22.98
 -26   4   1   16.31   15.87
  26   4   1    2.60   20.25
  26   4   2    1.02   16.47
  26  -4  -2   17.54   23.07
  26  -4   2  -11.18   17.18
  26   4  -2   -4.44   26.16
 -26   4   2    6.51   20.69
  26   4   3   13.44   16.90
  26  -4   3    9.21   17.16
  26  -4  -3    0.12   25.95
 -26   4   3   10.55   24.56
  26   5   0   15.36   17.30
  26  -5   0    9.25   18.65
 -26   5   0   18.01   16.13
 -26   5   1   20.25   19.77
  26   5  -1   12.01   19.22
  26  -5   1   13.09   17.58
  26   5   1    8.87   17.63
  26  -5  -1   25.51   18.82
 -26   5   2    6.52   20.53
  26  -5  -2   30.86   23.13
  26  -5   2   32.37   19.03
  26   5  -2   -6.66   26.24
  26   5   2   15.11   11.64
 -26   5   3    9.46   22.43
  26  -5   3   -2.03   13.09
  26  -5  -3    6.11   23.15
  26   5   3   36.93   18.04
 -26   6   0   13.12   17.32
  26   6   0   -1.70   17.48
  26  -6   0    3.30   18.58
 -26  -6   0    4.19   16.22
 -26   6   1   17.18   21.22
  26   6   1   23.82   17.80
  26  -6   1    9.98   18.35
 -26  -6   1   28.39   16.72
  26  -6  -1    0.39   23.16
 -26   6  -1   21.92   16.83
  26   6  -1    1.17   18.04
 -26   6   2   12.25   17.88
  26  -6  -2    8.30   19.18
  26  -6   2    6.57   17.92
  26   6   2   18.64   17.33
  26   6  -2   15.90   24.56
 -26   6   3   14.51   24.10
  26   6  -3    7.19   33.46
  26  -6   3   10.49   19.49
  26   6   3  -15.78   13.91
  26  -6  -3   -0.83   19.69
  26   7   0   14.44   18.60
 -26  -7   0   20.09   17.14
  26  -7   0    6.60   20.33
 -26   7   0   10.81   17.59
 -26   7   1    7.47   17.79
  26   7   1   35.13   19.30
 -26  -7   1   36.91   21.08
  26  -7   1   42.12   18.32
  26   7  -1    2.20   19.40
  26  -7  -1   22.97   18.81
 -26  -7  -1    6.11   17.44
 -26   7  -1   22.46   16.60
 -26   7   2    2.91   21.78
  26  -7  -2   10.13   19.23
  26   7   2   35.72   18.22
  26  -7   2   -0.28   18.85
  26   7  -2    0.42   20.23
 -26  -7   2    4.48   22.77
  26   8   0    9.08   19.63
 -26   8   0  -21.64   18.45
 -26  -8   0    2.02   18.04
  26  -8   0  -16.88   19.59
 -26  -8  -1   24.19   18.25
 -26   8  -1   13.09   17.63
  26  -8  -1  -13.37   20.83
 -26   8   1   19.11   18.52
  26   8   1   -4.91   18.82
  26  -8   1   16.91   18.53
  26   8  -1    9.05   23.76
 -26  -8   1    4.12   22.04
  27   0   0   10.88   18.53
  27   0   0    8.46   14.33
  27   0   1   11.24   15.17
  27   0  -1    0.60   21.72
  27   0  -1   14.15   19.61
  27   0   1   -0.17   15.23
  27   0  -2    0.71   41.17
  27   0   2  -13.78   16.22
  27   0  -2    2.91   43.66
  27   0   2    7.49   16.12
  27   0   3    4.08   16.49
  27   0   3   23.34   16.43
  27   0   4    2.52   17.78
  27   0   4   24.35   17.79
  27   1   0   52.14   14.97
  27  -1   0   59.82   20.31
  27   1   0   22.10   15.70
  27  -1   1   23.72   16.15
  27   1  -1   32.00   21.06
  27  -1  -1   42.77   23.54
  27   1  -1   39.00   21.08
  27   1   1   24.86   14.89
  27   1   1   32.03   19.40
  27  -1   2   19.33   16.13
  27   1   2   18.09   15.66
  27  -1  -2   21.14   26.08
  27   1   2   39.60   15.77
  27  -1  -2   28.01   30.02
  27  -1   3   16.78   16.66
  27   1   3   21.94   16.57
  27  -1   3   -5.87   16.27
  27   1   3   19.20   16.43
  27  -1   4   28.67   18.25
  27   1   4   -7.57   17.88
  27  -1   4   18.51   17.50
  27   1   4   12.53   17.61
  27  -2   0    6.98   17.81
  27   2   0    6.13   14.96
  27  -2   1   75.32   16.68
  27  -2  -1   60.72   24.37
  27   2   1   63.67   18.81
  27   2  -1   65.64   22.45
  27   2  -1   80.16   20.72
  27  -2  -2   24.78   26.13
  27  -2   2   22.37   15.91
  27   2  -2   19.66   46.88
  27   2  -2   22.61   49.08
  27   2   2   25.85   15.46
  27  -2   3   68.27   17.30
  27   2   3   62.60   17.28
  27  -2   4   14.23   18.07
  27  -2   4   -8.33   12.33
  27   2   4   35.41   18.37
  27   3   0   40.83   19.76
  27  -3   0   24.46   17.27
  27   3   1   37.48   15.81
  27  -3   1   19.67   19.97
  27   3  -1   13.30   21.68
  27  -3  -1   30.76   22.66
  27  -3  -2   17.46   23.84
  27   3  -2   17.91   28.86
  27  -3   2    3.85   16.54
  27   3   2   20.64   16.34
  27   3  -2   27.83   33.53
  27  -3   3   14.73   17.39
  27   3   3   15.30   12.46
  27  -3  -3    4.98   32.88
  27  -3   4    5.25   18.85
  27   3   4    2.90   18.32
  27  -4   0   33.54   18.01
  27   4   0   22.99   16.96
  27   4  -1   34.58   22.47
  27  -4   1   30.86   17.32
  27  -4  -1   38.94   22.55
  27   4   1   37.84   17.15
  27  -4  -2   28.82   23.83
  27   4   2   36.30   16.34
  27  -4   2   11.43   17.58
  27   4  -2   13.95   29.03
 -27   4   2   10.77   21.12
  27   4   3   37.06   17.78
  27  -4   3   39.01   17.83
  27  -4  -3   25.44   25.67
  27   5   0    4.21   16.88
  27  -5   0    6.26   19.18
 -27   5   0   -2.31   15.84
  27   5  -1    1.74   21.00
  27  -5   1    8.29   16.58
  27   5   1   -3.00   17.83
  27  -5  -1    8.80   17.69
 -27   5   1   13.03   15.50
 -27   5   2  -13.68   21.38
  27  -5  -2   19.74   18.70
  27  -5   2  -15.24   18.08
  27   5  -2    3.60   26.55
  27   5   2   26.60   16.47
 -27   5   3   14.97   22.92
  27  -5   3   30.54   18.29
  27  -5  -3   19.89   24.14
  27   5   3   29.63   18.22
  27   6   0   25.57   22.01
  27  -6   0  -11.68   19.14
 -27   6   0    5.63   17.07
  27   6  -1   47.32   23.62
 -27   6   1   12.09   17.21
  27   6   1   19.49   18.24
  27  -6   1   26.41   18.60
  27  -6  -1   40.72   19.27
 -27   6  -1   21.27   16.54
 -27   6   2   21.41   17.16
  27  -6  -2   31.90   23.70
  27  -6   2  -23.79   17.92
  27   6   2   17.22   17.42
  27   6  -2   18.16   24.29
 -27   7   0   -3.95   17.78
  27   7   0   40.82   23.03
 -27  -7   0   14.54   17.27
  27  -7   0    5.11   19.22
 -27   7   1    5.29   17.74
 -27  -7  -1    8.26   17.22
  27   7   1   32.31   18.53
  27  -7   1    6.92   17.79
  27   7  -1   23.88   23.59
 -27  -7   1   -1.34   17.76
  27  -7  -1   38.78   23.66
 -27   7  -1    1.91   16.46
 -27   7   2    5.30   18.85
  27  -7  -2   13.67   19.84
  27   7   2   34.72   19.30
  27  -7   2  -15.45   19.16
  27   7  -2   11.23   24.78
 -27  -7   2   -7.99   22.63
  27   8   0    9.18   20.12
 -27   8   0  -11.15   18.20
 -27  -8   0   13.01   19.42
  27  -8   0  -19.12   19.78
  28   0   0    7.68   18.26
  28   0   0    4.09   14.18
  28   0   1  134.55   15.94
  28   0  -1  154.20   23.25
  28   0  -1  132.96   20.99
  28   0   1  146.88   15.76
  28   0   2   67.29   16.03
  28   0   2   41.38   15.66
  28   0  -2   53.42   39.63
  28   0  -2   49.41   41.32
  28   0   3    6.85   16.60
  28   0   3  -11.86   11.32
  28   0   4   14.80   18.22
  28   0   4   -9.27   17.61
  28   1   0   40.69   17.92
  28  -1   0   57.54   19.52
  28   1   0   45.40   16.03
  28  -1   1   35.89   16.21
  28   1  -1   35.47   21.12
  28  -1  -1   23.16   22.61
  28   1   1   22.50   15.47
  28   1  -1   28.93   20.33
  28  -1  -1   35.42   19.93
  28   1   1   30.46   15.34
  28  -1   2   26.08   15.61
  28  -1  -2    4.37   28.43
  28   1   2   -3.23   15.56
  28   1   2   14.46   15.25
  28  -1  -2    7.58   32.70
  28  -1   3   32.48   17.52
  28   1   3   27.17   16.92
  28  -1   3   19.70   16.96
  28   1   3    0.41   16.58
  28  -1   4    7.07   18.04
  28   1   4   12.94   17.50
  28  -1   4   31.02   17.89
  28   1   4   13.08   18.14
  28  -2   0   16.32   16.14
  28   2   0   11.78   18.75
  28   2  -1    4.54   20.66
  28  -2   1   12.46   16.22
  28  -2  -1    0.51   22.35
  28   2   1    1.39   15.53
  28   2  -1    8.90   21.50
  28  -2   2  -17.85   16.32
  28   2  -2   18.52   45.48
  28   2  -2   18.28   47.30
  28   2   2   18.48   15.45
  28  -2  -2    8.33   26.49
  28  -2   3   54.93   17.55
  28   2   3   40.62   17.15
  28  -2   4   28.36   18.59
  28  -2   4   14.60   17.96
  28   2   4   13.70   18.21
  28  -3   0  -12.02   17.63
  28   3   0   23.50   16.15
  28   3   1    8.12   16.04
  28  -3   1   13.41   17.10
  28   3  -1    6.22   21.41
  28  -3  -1   16.21   22.11
  28  -3  -2   16.86   28.68
  28   3  -2    8.33   31.05
  28  -3   2   38.70   16.35
  28   3   2   33.66   15.92
  28   3  -2    5.58   35.02
  28  -3   3   19.99   17.43
  28   3   3   20.36   16.98
  28  -3  -3   -0.41   37.98
  28  -4   0   33.66   17.93
  28   4   0   38.90   17.36
  28   4  -1   38.77   22.70
  28  -4   1   26.71   18.87
  28  -4  -1   10.33   23.09
  28   4   1   14.46   17.48
  28  -4  -2   20.18   23.82
  28   4   2   30.45   16.49
  28  -4   2    7.45   17.39
  28   4  -2   10.18   25.78
  28   4   3  -10.96   18.06
  28  -4   3   28.54   18.15
  28  -4  -3   20.76   26.47
  28   5   0   11.88   21.75
  28  -5   0    6.93   17.85
  28   5  -1   13.29   23.02
  28  -5   1   22.26   18.05
  28   5   1   34.18   17.31
  28  -5  -1    9.99   23.17
 -28   5   1   29.17   16.59
  28  -5  -2   -7.19   18.81
  28  -5   2   12.44   18.05
  28   5  -2   -1.59   23.33
  28   5   2   -3.29   11.78
 -28   5   2    8.49   20.80
  28  -5   3    4.47   18.63
  28  -5  -3   13.82   23.52
  28   5   3   25.82   17.94
 -28   5   3   13.00   23.50
  28   6   0   24.45   17.57
  28  -6   0   14.33   19.24
 -28   6   0  -30.45   16.84
  28   6  -1    7.22   24.37
 -28   6   1   14.03   16.40
  28   6   1   20.89   17.66
  28  -6   1   18.76   19.17
  28  -6  -1   16.66   18.22
 -28   6   2   13.22   22.00
  28  -6  -2   18.27   23.49
  28  -6   2  -31.75   18.73
  28   6   2   20.96   18.58
  28   6  -2   30.97   24.54
 -28  -7   0   18.75   21.29
  28   7   0  -28.77   18.46
  28  -7   0   19.15   19.59
 -28   7   0   11.38   17.54
 -28   7   1   18.54   18.14
  28   7   1   36.04   19.04
  28  -7   1  -13.47   19.73
 -28  -7   1    0.46   21.45
  28   7  -1    8.57   23.66
  28  -7  -1   20.80   19.44
 -28   7  -1   -2.90   12.40
  29   0   0   10.55   19.04
  29   0   0   -9.16   14.92
  29   0   1    6.17   15.95
  29   0  -1    8.18   21.75
  29   0  -1    0.20   20.12
  29   0   1   -5.75   15.00
  29   0   2   18.46   16.09
  29   0   2   20.57   16.02
  29   0  -2    4.72   35.66
  29   0  -2    3.67   39.65
  29   0   3    0.22   16.83
  29   0   3   11.61   16.61
  29   0   4   19.50   17.99
  29   0   4   34.94   17.82
  29   1   0   49.95   19.09
  29   1   0   57.39   15.36
  29  -1   0   66.38   15.65
  29  -1   1   25.20   15.78
  29   1  -1   -1.52   20.45
  29   1  -1   -8.32   20.13
  29  -1  -1  -12.21   22.56
  29   1   1    7.56   15.29
  29  -1  -1   -4.59   19.60
  29   1   1   -0.83   15.39
  29  -1   2   16.71   16.49
  29  -1  -2    6.66   29.22
  29   1   2   18.36   15.21
  29  -1   2    5.12   11.17
  29  -1  -2   23.67   29.53
  29   1   2    4.58   15.72
  29  -1   3   -1.17   17.04
  29   1   3    5.14   16.90
  29  -1   3   25.27   16.44
  29   1   3   24.23   17.18
  29   1   4   22.48   18.59
  29  -1   4   10.21   18.09
  29  -2   0   23.80   17.83
  29   2   0   44.02   17.18
  29   2  -1   21.37   20.16
  29  -2   1   -2.86   17.57
  29  -2  -1   16.04   21.93
  29   2   1   26.75   16.33
  29   2  -1   15.00   21.35
  29  -2   2   13.58   15.70
  29   2  -2   18.69   48.27
  29   2   2   17.74   16.13
  29   2  -2   15.26   46.42
  29  -2  -2   26.40   26.74
  29  -2   3    4.28   17.04
  29   2   3  -11.32   16.87
  29  -3   0   36.92   21.36
  29   3   0   22.50   16.49
  29   3   1   16.14   16.58
  29  -3   1   29.29   17.43
  29   3  -1   16.11   21.83
  29  -3  -1   18.90   22.38
  29  -3  -2   19.91   23.46
  29   3  -2    5.34   28.97
  29  -3   2   10.87   17.59
  29   3   2   33.28   16.21
  29   3  -2    8.27   31.99
  29  -3  -3    9.64   46.47
  29  -3   3   -7.95   18.24
  29   3   3    6.60   17.16
  29  -4   0   -3.04   17.43
  29   4   0   14.26   17.21
  29   4  -1   42.09   18.78
  29  -4   1   38.02   17.61
  29  -4  -1   41.36   22.54
  29   4   1   47.71   17.77
  29  -4  -2   16.48   23.45
  29   4   2   12.99   17.58
  29  -4   2   37.90   17.51
  29   4  -2    7.02   26.67
  29   4  -2   13.86   26.51
  29   4   3  -16.76   18.52
  29  -4   3   35.85   18.59
  29  -4  -3    2.24   26.55
  29   5   0    5.34   22.26
  29  -5   0   11.90   18.46
  29   5  -1  -16.82   19.39
  29  -5   1   17.20   18.49
  29   5   1    1.03   18.40
  29  -5  -1   -5.79   22.11
 -29   5   1    7.36   16.39
  29  -5  -2   -4.04   23.84
  29  -5   2  -10.18   18.25
  29   5  -2   12.38   23.56
  29   5   2    3.68   17.85
 -29   5   2   14.74   17.38
  29  -5   3   -0.87   18.78
  29   5   3   -8.13   18.55
 -29   5   3   -1.68   22.92
  29   6   0   20.20   17.97
  29  -6   0   39.28   18.10
 -29   6   0   11.23   16.71
  29   6  -1    4.28   19.36
  29   6   1    3.18   18.78
  29  -6   1   12.68   18.70
  29  -6  -1    3.88   19.52
 -29   6   1   -3.49   17.64
 -29   6   2   13.44   19.33
  29  -6  -2   19.97   24.42
  29  -6   2  -13.84   18.92
  29   6   2   41.93   18.39
  29   6  -2    8.51   28.78
  29   7   0   17.79   19.22
  29  -7   0   22.47   20.04
 -29   7   0   19.15   17.87
 -29   7   1   34.99   18.40
  29   7   1  -19.60   19.75
  29  -7   1   22.52   18.57
  29   7  -1   21.95   24.59
  29  -7  -1    5.88   19.44
 -29   7  -1    5.83   18.35
  30   0   0   34.01   19.35
  30   0   0   50.10   20.36
  30   0   1  116.53   16.04
  30   0  -1   93.83   20.92
  30   0  -1  115.08   22.22
  30   0   1   94.11   16.37
  30   0   2   36.72   16.67
  30   0   2   39.30   14.96
  30   0  -2   25.66   35.77
  30   0  -2   24.32   40.52
  30   0   3   19.41   17.65
  30   0   3   16.89   17.17
  30   1   0   10.62   15.77
  30  -1   0   -2.37   16.07
  30   1   0    5.24   15.77
  30  -1   1   37.04   16.46
  30   1  -1   34.15   21.10
  30   1   1   34.67   15.27
  30   1  -1   12.41   20.81
  30  -1  -1   36.03   20.83
  30  -1  -1   17.68   20.05
  30   1   1   37.25   16.37
  30  -1   2   -2.70   15.76
  30   1   2   -1.22   15.40
  30  -1   2    9.08   16.03
  30  -1  -2   -0.04   29.00
  30   1   2   20.06   16.18
  30  -1  -2    8.04   28.54
  30  -1   3   -4.58   17.39
  30  -1   3   16.21   16.87
  30   1   3   -2.53   16.33
  30   1   3   28.37   17.40
  30  -2   0   11.50   16.38
  30   2   0    2.23   16.19
  30   2   0    5.93   19.18
  30   2  -1   18.03   20.30
  30  -2   1   29.56   17.88
  30  -2  -1   13.31   17.66
  30   2   1   10.38   16.67
  30   2  -1    8.90   21.54
  30  -2  -2   32.79   23.75
  30  -2   2    7.38   17.05
  30   2   2   34.13   16.51
  30   2  -2   30.43   49.87
  30  -2  -2   22.67   26.73
  30  -2   3  -13.74   17.93
  30   2   3   -7.44   17.40
  30  -3   0   18.79   16.69
  30   3   0    9.65   17.72
  30   3   1   22.76   17.16
  30  -3   1   -2.88   18.37
  30   3  -1   -6.90   23.88
  30  -3  -1    0.25   22.21
  30  -3  -2    2.92   22.97
  30   3  -2    6.17   34.23
  30  -3   2  -14.72   17.06
  30   3   2   20.80   17.52
  30   3  -2    6.50   33.80
  30  -3   3   32.26   18.15
  30   3   3   -7.47   17.74
  30  -4   0   10.66   21.60
  30   4   0   18.82   17.28
  30   4  -1   16.28   19.29
  30  -4   1   30.55   18.13
  30  -4  -1   19.16   22.71
  30   4   1   -8.32   17.46
  30   4  -2    5.66   27.88
  30  -4  -2   27.70   23.28
  30   4   2   15.28   16.89
  30  -4   2   15.40   17.33
  30   4  -2    3.72   30.00
  30   4   3    6.59   18.64
  30  -4   3   33.55   18.90
  30  -4  -3   10.58   30.73
  30   5   0   -7.40   21.36
  30  -5   0   30.17   19.28
  30   5  -1   -3.21   19.50
  30  -5   1   20.00   18.64
  30   5   1   32.85   18.59
  30  -5  -1   10.41   22.34
  30  -5  -2   32.18   24.70
  30  -5   2   62.52   18.15
  30   5  -2   16.83   27.41
  30   5   2    6.72   17.82
  30   6   0   13.25   18.70
  30  -6   0    2.77   19.13
 -30   6   0   -0.50   17.06
  30   6  -1   25.62   19.97
  30   6   1   30.36   18.88
  30  -6   1   12.19   18.95
  30  -6  -1   20.11   18.67
 -30   6   1   -3.73   17.97
  30  -6  -2    8.86   20.18
  30  -6   2    1.49   19.13
  30   6   2   15.23   18.23
  30   6  -2   -6.59   25.52
 -30   6   2    7.33   23.11
  30   7   0  -20.36   19.65
  30  -7   0   19.96   20.76
 -30   7   0    9.81   19.17
  30   7   1   26.02   18.98
 -30   7   1    1.31   18.44
  31   0   0   27.26   19.76
  31   0   0   14.62   19.14
  31   0   1   19.33   21.00
  31   0  -1    7.70   19.76
  31   0  -1    4.34   21.43
  31   0   1    5.31   15.49
  31   0   2   -7.06   16.62
  31   0   2   12.71   16.76
  31   0  -2    4.97   36.36
  31   0  -2    5.69   40.40
  31   0   3    7.22   17.55
  31   0   3   -8.21   16.92
  31   1   0   14.92   19.76
  31  -1   0   22.88   19.65
  31  -1   0    4.83   21.01
  31   1   0    3.36   19.40
  31  -1   1   25.36   20.13
  31   1  -1   -0.91   21.43
  31   1   1   17.44   16.56
  31   1  -1    7.40   20.68
  31  -1  -1   31.74   21.05
  31  -1  -1    2.02   15.66
  31  -1   1    0.22   15.65
  31   1   1    3.01   20.76
  31  -1   2    3.40   16.69
  31   1   2   26.28   17.17
  31  -1   2   16.03   15.79
  31  -1  -2    1.01   28.92
  31  -1  -2    6.85   32.27
  31   1   2  -10.93   15.62
  31  -1   3   15.80   17.58
  31   1   3   25.35   17.59
  31  -1   3    6.73   17.62
  31   1   3   -6.24   17.76
  31  -2   0   -0.02   17.86
  31   2   0   -1.96   16.76
  31   2   0   30.89   19.89
  31   2  -1   16.00   21.61
  31  -2   1   24.12   17.37
  31  -2  -1   16.23   24.09
  31   2   1   32.66   17.36
  31   2  -1   26.88   22.11
  31  -2  -2   -1.48   23.58
  31  -2   2   -3.25   16.71
  31   2   2   15.49   16.90
  31  -2  -2   10.86   26.62
  31  -2   3   22.67   17.97
  31   2   3   35.66   17.19
  31   2   3   13.57   12.76
  31  -3   0   22.43   17.48
  31   3   0   27.28   20.45
  31   3   1    1.54   16.96
  31  -3   1   43.06   17.20
  31   3  -1   15.38   23.46
  31  -3  -1   25.83   22.67
  31   3  -1   18.87   21.92
  31  -3  -2    6.22   23.83
  31  -3   2   -0.61   17.14
  31   3  -2   19.05   34.39
  31   3   2   -0.13   17.47
  31   3  -2   15.44   36.39
  31  -3   3   -4.44   13.29
  31   3   3   -5.81   18.01
  31  -4   0   11.09   18.56
  31   4   0   23.63   21.19
  31   4  -1    7.03   18.88
  31  -4   1   28.60   21.81
  31  -4  -1   20.01   23.28
  31   4   1   33.40   18.11
  31   4   2    1.91   17.02
  31   4  -2   -0.19   30.17
  31  -4  -2   19.87   24.25
  31  -4   2   15.14   18.04
  31   4  -2    4.18   30.27
  31   5   0   -1.75   22.44
  31  -5   0    0.16   22.68
  31   5  -1   17.22   19.40
  31  -5   1    1.61   19.06
  31   5   1   -6.28   18.00
  31  -5  -1   11.75   22.67
  31  -5  -2   -3.39   25.18
  31  -5   2   24.85   18.51
  31   5  -2   10.97   28.12
  31   5   2   39.30   17.84
  31   6   0   18.04   19.19
  31  -6   0  -24.95   20.34
  31   6   1   10.55   18.13
  31  -6   1  -22.86   19.32
  31  -6  -1   -9.65   19.07
 -31   6   1   -1.79   17.44
  31   6  -1   20.80   20.32
  32   0   0   34.58   20.00
  32   0   0   36.95   19.65
  32   0   1   37.50   20.52
  32   0   1   18.64   15.59
  32   0  -1   21.89   22.92
  32   0  -1   14.81   20.09
  32   0   2    4.98   16.68
  32   0   2  -14.09   16.78
  32   0  -2    1.31   36.75
  32   0  -2    3.78   41.09
  32   0   3    0.80   17.52
  32   0   3  -30.89   17.54
  32   1   0  -12.80   17.16
  32  -1   0   17.34   21.20
  32   1   0  -11.12   20.18
  32  -1   0    4.84   16.11
  32   1   1   -8.82   16.06
  32  -1   1   22.38   17.42
  32   1  -1   21.47   20.88
  32   1   1   22.94   18.85
  32   1  -1    1.91   21.49
  32  -1  -1    9.34   22.98
  32  -1  -1   13.32   20.41
  32  -1   1   31.71   15.27
  32  -1   2   -3.99   16.38
  32   1   2   15.41   16.49
  32  -1  -2   15.25   30.48
  32  -1   2   13.28   16.36
  32  -1  -2   17.84   30.17
  32   1   2    1.62   16.80
  32   1   3   -5.05   12.26
  32  -1   3    8.49   18.12
  32  -1   3   18.89   17.34
  32   1   3  -14.57   17.59
  32   2   0   71.48   20.22
  32  -2   0   85.68   17.98
  32   2   0   65.19   16.99
  32   2  -1    8.36   21.26
  32  -2   1    8.80   17.29
  32  -2  -1   35.04   23.00
  32   2   1   49.53   16.63
  32   2  -1   13.33   21.72
  32   2   1   11.49   16.23
  32  -2   2    5.72   16.96
  32   2   2   26.46   17.33
  32  -2  -2   12.81   24.55
  32  -2  -2    0.84   27.65
  32  -2   3   20.71   18.22
  32  -2   3   15.69   17.39
  32   2   3   21.15   18.28
  32   2   3   27.94   18.64
  32  -3   0  -13.16   17.06
  32   3   0   -9.69   17.46
  32   3   1   32.82   16.66
  32  -3   1   28.94   18.35
  32   3  -1   45.43   22.84
  32  -3  -1   38.24   19.71
  32   3  -1   17.04   22.14
  32  -3  -2    8.45   24.04
  32  -3   2   34.52   18.00
  32   3  -2   16.72   37.74
  32   3   2   -3.54   16.95
  32   3  -2   21.21   38.99
  32  -3   3   22.85   18.33
  32   3   3   46.49   18.88
  32  -4   0    1.14   18.26
  32   4   0   13.59   20.99
  32   4  -1   -8.10   22.26
  32  -4   1    3.08   19.17
  32  -4  -1   -5.72   23.51
  32   4   1  -14.27   21.47
  32   4   2   29.43   17.88
  32  -4  -2   33.12   24.26
  32   4  -2   31.03   29.40
  32  -4   2   18.61   18.01
  32   4  -2   32.77   31.13
  32   5   0  -20.56   18.00
  32  -5   0   13.21   18.93
  32   5  -1   15.81   19.35
  32  -5   1   -7.25   19.68
  32   5   1   16.80   17.74
  32  -5  -1   -0.91   24.33
  32  -5  -2   25.57   25.56
  32  -5   2   18.26   19.21
  32   5  -2    4.64   28.98
  32   5   2  -13.11   18.87
  32   6   0   -1.13   19.41
  32  -6   0   33.57   19.26
  32   6   1  -14.39   24.29
  32  -6   1   10.62   19.59
  32  -6  -1   -2.75   19.58
  32   6  -1   22.14   20.39
  33   0   0    1.26   16.91
  33   0   0   14.43   18.84
  33   0   1   27.02   20.79
  33   0  -1    7.90   25.95
  33   0   1   -0.13   16.58
  33   0  -1  -17.48   21.31
  33   0   2   12.37   16.63
  33   0  -2    4.67   39.29
  33   0   2    9.63   16.97
  33   0  -2   10.15   41.32
  33   0   3   15.25   18.32
  33   0   3    4.02   17.84
  33   1   0   16.73   16.87
  33  -1   0   26.84   22.08
  33  -1   0    2.16   16.28
  33   1   0   10.28   19.85
  33   1   1   11.67   16.50
  33   1   1   11.71   16.40
  33  -1  -1   14.03   21.01
  33  -1   1    2.49   17.33
  33   1  -1   11.52   21.32
  33   1  -1    9.30   21.60
  33  -1  -1   12.87   22.85
  33  -1   1   29.33   16.52
  33  -1   2    5.43   16.94
  33   1   2    1.57   17.10
  33  -1   2   14.95   16.52
  33  -1  -2    1.47   30.66
  33  -1  -2   -0.23   33.38
  33   1   2    2.33   17.17
  33   1   3   -2.67   18.16
  33  -1   3    3.09   18.37
  33  -1   3    7.88   17.61
  33   1   3   16.06   17.90
  33   2   0    1.91   16.91
  33  -2   0   14.18   22.05
  33   2   0   -3.26   20.28
  33   2  -1    8.27   21.69
  33  -2   1    5.31   17.72
  33  -2  -1   17.58   23.26
  33   2   1   -7.53   19.56
  33   2  -1    8.03   25.38
  33   2   1   11.08   16.72
  33  -2   2  -18.71   17.90
  33  -2  -2   13.41   24.53
  33   2   2  -10.58   17.74
  33   2   2   16.84   17.39
  33  -2  -2    1.89   27.71
  33   2   3   -5.58   18.27
  33  -3   0   -0.91   17.64
  33   3   0   10.03   17.46
  33   3  -1   13.57   21.47
  33   3   1    9.14   17.03
  33  -3   1   17.91   17.48
  33   3  -1   -7.32   22.81
  33  -3  -1    4.73   23.07
  33  -3  -2    3.26   28.49
  33  -3   2   26.26   18.17
  33   3   2    9.17   18.06
  33   3  -2    4.81   40.08
  33   3  -2    8.21   39.05
  33  -4   0    7.51   18.59
  33   4   0   23.22   17.45
  33   4  -1   18.80   23.60
  33  -4   1   17.27   18.46
  33  -4  -1    3.14   22.68
  33   4   1   -4.95   18.25
  33   4   2   15.46   18.59
  33  -4  -2   13.78   24.11
  33   4  -2    7.92   32.69
  33  -4   2   19.72   18.92
  33   4  -2    5.01   34.59
  33   5   0    6.12   18.83
  33  -5   0    8.93   18.47
  33   5  -1   17.82   25.28
  33  -5   1  -12.42   18.66
  33   5   1   11.78   18.70
  33  -5  -1   24.06   23.45
  34   0   0    3.63   16.96
  34   0   0   -2.72   20.40
  34   0   1   15.90   20.70
  34   0  -1   28.35   22.73
  34   0   1   22.64   16.53
  34   0  -1   11.12   21.77
  34   0   2    2.95   17.65
  34   0  -2   12.26   39.97
  34   0   2   34.54   16.99
  34   0  -2   12.03   43.61
  34   1   0   16.47   20.82
  34  -1   0   14.27   17.30
  34   1   0   18.25   16.95
  34  -1   0   34.01   19.83
  34   1   1   25.38   17.19
  34   1   1   15.16   16.91
  34  -1   1    5.37   17.52
  34   1  -1    4.43   22.32
  34   1  -1    2.66   22.39
  34  -1   1   26.14   16.63
  34  -1  -1   18.46   22.91
  34  -1  -1   19.32   21.18
  34   1   2  -17.09   17.77
  34   1   2   -4.83   17.31
  34  -1   2   22.73   17.14
  34  -1  -2    5.18   31.65
  34  -1   2   19.54   16.60
  34  -1  -2   12.72   34.34
  34   2   0   -3.54   16.34
  34   2   0   32.30   21.06
  34  -2   0   14.73   17.56
  34   2  -1    6.18   22.62
  34  -2   1   52.42   21.17
  34  -2  -1   34.78   23.89
  34   2   1   32.12   17.10
  34   2  -1   13.27   23.17
  34   2   1   26.46   16.85
  34  -2  -2   -1.52   31.18
  34  -2   2   -7.55   17.76
  34   2   2    5.87   17.82
  34  -2  -2   11.01   25.36
  34   2   2   -4.16   17.99
  34  -3   0   51.96   22.05
  34   3   0   10.48   21.81
  34   3   0   39.09   17.31
  34   3  -1    9.08   22.06
  34   3   1   -5.15   17.54
  34  -3   1   20.31   18.59
  34   3  -1   13.74   23.23
  34  -3  -1   31.65   23.38
  34  -3  -2   13.28   28.49
  34  -3   2   24.95   18.68
  34   3   2    9.64   18.68
  34   3  -2   -3.64   46.59
  34   3  -2    8.79   47.19
  34  -4   0   18.13   22.70
  34   4   0   10.46   18.23
  34   4  -1   -1.77   24.28
  34  -4   1    9.61   18.94
  34  -4  -1   18.43   19.15
  34   4   1   -0.46   18.20
  34   4  -1    0.97   23.09
  34   5   0    6.28   18.86
  34  -5   0    7.18   20.10
  34   5  -1   18.39   25.24
  34  -5   1    9.81   18.20
  34   5   1    7.81   19.59
  34  -5  -1   24.18   20.17
  35   0   0   -8.72   16.44
  35   0   0    9.60   17.24
  35   0   1    9.07   17.41
  35   0  -1    2.92   22.44
  35   0   1    6.96   16.71
  35   0  -1   12.52   22.04
  35   0  -2   -4.26   47.26
  35   0   2   11.60   18.23
  35   0  -2    9.28   45.73
  35   0   2   22.36   17.87
  35   1   0    8.99   17.11
  35  -1   0    6.04   17.42
  35  -1   0   -2.91   16.48
  35   1   0   14.57   17.38
  35   1   1   -8.35   17.42
  35   1  -1    6.47   21.81
  35  -1   1    1.60   17.81
  35   1  -1    7.33   21.70
  35  -1  -1   13.27   22.43
  35  -1  -1   -5.40   20.66
  35  -1   1   -0.95   17.25
  35   1   1   15.16   17.21
  35   1   2   -0.83   18.60
  35   1   2   13.59   18.03
  35  -1   2   28.01   18.06
  35  -1  -2    9.68   32.31
  35  -1   2   31.14   17.76
  35  -1  -2   17.11   34.19
  35   2   0   -4.41   21.66
  35   2   0   -5.72   17.54
  35  -2   0   -0.40   17.91
  35   2  -1   -0.61   26.43
  35  -2   1   12.86   18.07
  35   2   1   19.16   17.95
  35  -2  -1   -0.13   24.54
  35   2  -1    7.17   23.45
  35  -2  -1    9.03   21.79
  35   2   1   16.51   17.82
  35  -2  -2   10.31   28.37
  35  -2   2    9.98   18.00
  35  -2  -2   14.69   29.22
  35   2   2   12.79   18.43
  35  -2   2   -6.91   17.59
  35   2   2   16.43   18.74
  35  -3   0   33.10   18.71
  35   3   0   25.63   18.33
  35   3   0    0.85   17.70
  35   3  -1   10.12   22.73
  35   3   1   15.44   18.25
  35  -3   1    0.96   18.94
  35   3  -1    4.30   23.28
  35  -3  -1   16.16   19.18
  35  -3  -2    6.01   24.85
  35   3   2   15.12   19.19
  35  -3   2  -19.01   19.26
  35  -4   0   16.65   19.52
  35   4   0   26.13   23.08
  35   4  -1   14.54   25.05
  35  -4   1    2.27   19.37
  35  -4  -1   -5.81   23.84
  35   4   1   -5.67   23.03
  35   4  -1   -3.22   22.98
  36   0   0    2.76   18.08
  36   0   0   19.07   17.80
  36   0   1   20.70   18.03
  36   0  -1   21.23   23.56
  36   0   1   30.94   17.58
  36   0  -1   18.70   22.91
  36   0   2   -8.60   18.18
  36   0   2   35.94   22.50
  36   1   0   22.03   17.52
  36  -1   0   29.95   18.25
  36  -1   0   15.41   17.32
  36   1   0   14.82   17.70
  36   1   1   11.19   17.65
  36   1  -1   25.68   22.51
  36  -1   1   18.71   18.20
  36   1  -1   27.81   23.01
  36  -1  -1    2.96   18.59
  36  -1  -1   26.49   23.98
  36  -1   1   19.03   17.46
  36   1   1   13.39   17.90
  36  -1  -2   -4.16   35.56
  36   1   2   33.36   19.73
  36   1   2   12.61   17.60
  36  -1   2   11.53   19.44
  36  -1  -2    4.45   33.60
  36  -1   2   25.42   18.74
  36   2   0   32.61   21.56
  36  -2   0   25.79   17.43
  36   2   0   26.46   19.09
  36  -2   0   34.31   22.16
  36   2  -1   13.47   22.62
  36  -2   1    3.98   18.83
  36  -2  -1   -1.54   23.06
  36   2   1   -1.02   21.74
  36  -2  -1    6.22   24.92
  36   2  -1    5.23   26.76
  36   2   1   -3.11   17.98
  36  -3   0   27.81   19.13
  36   3   0   -4.91   18.23
  36   3   0   22.25   21.79
  36   3  -1    2.83   22.51
  36   3   1    1.32   18.70
  36  -3   1    2.74   18.99
  36   3  -1    8.42   24.11
  36  -3  -1   -8.57   25.20
  36   3   1   -5.63   18.49
  36  -4   0   14.96   24.13
  36   4   0   10.24   18.91
  37   0   0   12.63   17.74
  37   0   0   12.06   22.41
  37   0   1   11.62   17.93
  37   0  -1    3.50   24.64
  37   0   1   25.76   18.03
  37   0  -1   -2.72   22.28
  37  -1   0   11.55   21.52
  37   1   0   33.92   21.93
  37  -1   0   -4.10   18.79
  37   1   0   15.59   17.43
  37   1  -1    5.21   23.64
  37   1   1    3.25   18.49
  37  -1   1   18.43   18.21
  37   1  -1    0.31   23.95
  37  -1  -1    9.21   23.40
  37  -1  -1   15.07   24.32
  37  -1   1    8.43   21.80
  37   1   1    2.34   20.70
  37   2   0   11.07   18.30
  37   2   0   21.49   18.27
  37  -2   0   23.87   23.64
  37  -2   0   24.55   16.55
  37   2   1    8.38   18.62
  37   2  -1   -1.54   22.71
  37  -2   1  -10.57   18.69
  37   2   1   18.13   19.12
  37  -2  -1   -8.85   24.87
  37  -2   1   17.08   17.43
  37   2  -1    8.17   23.90
  37  -2  -1    0.33   23.28
  37  -3   0   26.23   23.53
  37   3   0   10.48   23.67
  37   3   0   24.98   22.42
  38   0   0   -1.22   18.57
  38   0   0    6.16   23.29
  38   0   1   64.84   18.57
  38   0   1   40.88   19.65
  38   0  -1   43.01   24.60
  38   0  -1   36.73   23.46
  38   1   0    1.33   18.85
  38  -1   0   12.88   19.35
  38   1   0   -1.87   18.32
  38  -1   0    3.63   18.55
  38   1  -1   -7.18   23.69
  38  -1  -1   29.46   24.61
  38   1   1    0.95   18.31
  38   2   0   -3.73   22.97
  38   2   0   16.34   23.30
  38  -2   0    2.83   19.62
  38  -2   0    6.40   22.57
   0   0   0    0.00    0.00
_computing_structure_solution     'SHELXT 2014/5 (Sheldrick, 2014)'
;
_shelx_hkl_checksum     34377
_shelx_res_file
;
TITL hakan50_a.res in Pna2(1)
    shelx.res
    created by SHELXL-2018/3 at 17:29:13 on 09-Feb-2019
CELL  0.71073  30.7901   9.0703   4.8579   90.000   90.000   90.000
ZERR     4.00   0.0028   0.0006   0.0003    0.000    0.000    0.000
LATT  -1
SYMM  - X, - Y, 1/2 + Z
SYMM  1/2 + X, 1/2 - Y,   Z
SYMM  1/2 - X, 1/2 + Y, 1/2 + Z
SFAC  C    H    O    N    F
UNIT  60 48 12 4 12
MERG   2
OMIT    -2.00  50.10
TWIN
DELU     0.010   0.0010 F1A F2A F3A F1B F2B F3B
SIMU     0.040   0.0080   1.700 F1A F2A F3A F1B F2B F3B
ISOR     0.100 F1A F2A F3A F1B F2B F3B
EQIV $1 -x-1, -y, z-1/2
HTAB O1 O1_$1
HTAB o1 o2_$1
HTAB O2 N1
HTAB C9 F2A
HTAB C11 F3B
FMAP   2
PLAN    5
ACTA
BOND   $H
CONF
LIST   6
WPDB   2
L.S.  25
WGHT    0.014400
BASF   2.65857
FVAR       0.73497   0.57837
PART    1
F1A   5   -0.258659   -0.722178   -0.111785    21.00000    0.07760    0.10720 =
         0.14164   -0.03005   -0.00764    0.04760
F2A   5   -0.243707   -0.497291   -0.058025    21.00000    0.05514    0.12547 =
         0.14843    0.01481   -0.01798    0.00783
F3A   5   -0.262967   -0.634537    0.281470    21.00000    0.08033    0.15548 =
         0.11617    0.01388   -0.03430    0.04285
PART    2
F1B   5   -0.248586   -0.605216   -0.164913   -21.00000    0.07445    0.13837 =
         0.13338    0.00336   -0.00128    0.03422
F2B   5   -0.255777   -0.495312    0.212102   -21.00000    0.05932    0.13605 =
         0.13765   -0.01683   -0.03378    0.01822
F3B   5   -0.266796   -0.725571    0.191106   -21.00000    0.08737    0.11814 =
         0.13184    0.00954   -0.02898    0.04189
PART    0
O1    3   -0.481820   -0.039721   -1.122125    11.00000    0.04105    0.07537 =
         0.05127    0.00939   -0.00633    0.01389
AFIX 147
H1    2   -0.488061    0.002147   -1.266405    11.00000   -1.50000
AFIX   0
O2    3   -0.451866   -0.221872   -0.748512    11.00000    0.04280    0.06697 =
         0.05996    0.01211    0.00343    0.00184
AFIX 147
H2    2   -0.439356   -0.273123   -0.634283    11.00000   -1.50000
AFIX   0
O3    3   -0.422892   -0.677021    0.236497    11.00000    0.07202    0.06699 =
         0.06336    0.01177    0.00209   -0.01113
N1    4   -0.386818   -0.335483   -0.489212    11.00000    0.04519    0.04923 =
         0.04416    0.00042   -0.00418    0.00873
C13   1   -0.404258   -0.505731   -0.129986    11.00000    0.04156    0.03687 =
         0.05017    0.00018   -0.00892    0.00479
AFIX  43
H13   2   -0.433339   -0.485521   -0.165359    11.00000   -1.20000
AFIX   0
C8    1   -0.371843   -0.434251   -0.286446    11.00000    0.04242    0.05161 =
         0.03247   -0.00309   -0.00612    0.00122
C2    1   -0.437617   -0.044912   -1.094326    11.00000    0.03864    0.04704 =
         0.04741   -0.00404    0.00375    0.01283
C12   1   -0.393622   -0.604788    0.073964    11.00000    0.04563    0.04875 =
         0.05652    0.00244   -0.00046    0.00247
C1    1   -0.422337   -0.143391   -0.892593    11.00000    0.03471    0.04411 =
         0.03623    0.00153    0.00427    0.00209
C6    1   -0.377871   -0.154491   -0.842642    11.00000    0.04032    0.03557 =
         0.03415   -0.00049   -0.00227   -0.00110
C7    1   -0.361650   -0.253920   -0.629286    11.00000    0.03009    0.05470 =
         0.05111   -0.00421   -0.00369   -0.00001
AFIX  43
H7    2   -0.331950   -0.257523   -0.595114    11.00000   -1.20000
AFIX   0
C10   1   -0.318875   -0.566480   -0.024628    11.00000    0.04804    0.05307 =
         0.04151   -0.00461   -0.00267    0.01647
C5    1   -0.349751   -0.068641   -0.996814    11.00000    0.04516    0.05011 =
         0.04797   -0.00007   -0.00722   -0.00840
AFIX  43
H5    2   -0.320085   -0.075095   -0.962902    11.00000   -1.20000
AFIX   0
C11   1   -0.350642   -0.635919    0.126650    11.00000    0.07664    0.04186 =
         0.04913   -0.00236   -0.00489    0.00950
AFIX  43
H11   2   -0.343162   -0.703200    0.263109    11.00000   -1.20000
AFIX   0
C9    1   -0.328567   -0.464521   -0.228295    11.00000    0.05323    0.05088 =
         0.04842   -0.00051    0.00490    0.00746
AFIX  43
H9    2   -0.306471   -0.417196   -0.324352    11.00000   -1.20000
AFIX   0
C3    1   -0.409053    0.037116   -1.243114    11.00000    0.06138    0.04913 =
         0.05116    0.00719   -0.00172    0.00875
AFIX  43
H3    2   -0.419422    0.101663   -1.376554    11.00000   -1.20000
AFIX   0
C4    1   -0.364181    0.025759   -1.198195    11.00000    0.05551    0.05157 =
         0.05205    0.00551    0.00842   -0.01111
AFIX  43
H4    2   -0.344674    0.080776   -1.302170    11.00000   -1.20000
AFIX   0
C15   1   -0.273261   -0.597662    0.035172    11.00000    0.06996    0.13558 =
         0.05923    0.02928   -0.00411    0.04444
C14   1   -0.467392   -0.645376    0.188811    11.00000    0.05114    0.11332 =
         0.09646    0.02602    0.00801   -0.01749
AFIX 137
H14A  2   -0.475930   -0.685003    0.013742    11.00000   -1.50000
H14B  2   -0.471687   -0.540545    0.188861    11.00000   -1.50000
H14C  2   -0.484666   -0.689170    0.331567    11.00000   -1.50000
AFIX   0
HKLF 4
REM  hakan50_a.res in Pna2(1)
REM wR2 = 0.0877, GooF = S = 0.950, Restrained GooF = 0.975 for all data
REM R1 = 0.0621 for 1110 Fo > 4sig(Fo) and 0.1310 for all 2140 data
REM 231 parameters refined using 73 restraints
END
WGHT      0.0141      0.0000
REM Highest difference peak  0.142,  deepest hole -0.164,  1-sigma level  0.035
Q1    1  -0.3527 -0.7105  0.3448  11.00000  0.05    0.14
Q2    1  -0.2454 -0.4552  0.0816  11.00000  0.05    0.14
Q3    1  -0.2418 -0.5380 -0.1381  11.00000  0.05    0.13
Q4    1  -0.2726 -0.6934  0.2728  11.00000  0.05    0.12
Q5    1  -0.3692 -0.1166 -0.6358  11.00000  0.05    0.12
;
_shelx_res_checksum     74500
data_global
_journal_date_recd_electronic     2019-02-11
_journal_date_accepted     2019-03-06
_journal_name_full     'Acta Crystallographica, Section E'
_journal_year     2019
_journal_volume     75
_journal_issue      4
_journal_page_first     470
_journal_page_last     474
_journal_paper_category     GO
_journal_paper_doi     10.1107/S2056989019003220
_journal_coeditor_code     WM5488
_publ_contact_author_name     'Golenya Irina A.'
_publ_contact_author_address
;
Taras Shevchenko National University of Kyiv, Department of Chemistry,
64, Vladimirska Str., Kiev 01601,
Ukraine.
;
_publ_contact_author_email
                       'igolenya@ua.fm, sibeld@gantep.edu.tr, necmid@omu.edu.tr'
_publ_contact_author_fax     '+380 44 2393393'
_publ_contact_author_phone     '+380 44 2393393'
_publ_section_title
;\
(<i>Z</i>)-3-({[3-Methoxy-5-(trifluoromethyl)phenyl]imino}methyl)benzene-1,2-\
diol
;
loop_
    _publ_author_name
    _publ_author_footnote
    _publ_author_address
    'Demir Kanmazalp, Sibel' .
;
Gaziantep University, Technical Sciences, 27310, Gaziantep,
Turkey
;
    'Do\^gan, Onur Erman' .
;
Ondokuz May\?is University, Faculty of Arts and Sciences,
Department of Chemistry, 55139, Kurupelit, Samsun,
Turkey
;
    'Dege, Necmi' .
;
Ondokuz May\?is University, Faculty of Arts and Sciences,
Department of Physics, 55139, Kurupelit, Samsun,
Turkey
;
    'A\^gar, Erbil' .
;
Ondokuz May\?is University, Faculty of Arts and Sciences,
Department of Chemistry, 55139, Kurupelit, Samsun,
Turkey
;
    'Bulbul, Hakan' .
;
Ondokuz May\?is University, Faculty of Arts and Sciences,
Department of Physics, 55139, Kurupelit, Samsun,
Turkey
;
    'Golenya, Irina A.' .
;
Taras Shevchenko National University of Kyiv, Department
of Chemistry, 64, Vladimirska Str., Kiev 01601,
Ukraine.
;
_publ_section_synopsis
;
The molecule of the compound adopts the phenol--imine tautomeric form. In the
crystal, molecules are linked <i>via</i> pairs of bifurcated O---H...O
hydrogen bonds between the phenol OH groups, forming inversion dimers with an
<i>R</i>~1~^2^(5) ring motif.
;
