# Supplementary material for: (Z)-3-({[3-Meth­oxy-5-(tri­fluoro­meth­yl)phen­yl]imino}meth­yl)benzene-1,2-diol
Source: Acta Crystallogr E Crystallogr Commun. 2019 Mar 26;75(Pt 4):470–4. doi: 10.1107/S2056989019003220 (PMC6509687; doi:10.1107/S2056989019003220)
Supplement: Supplementary file 2 [file e-75-00470-Isup2.hkl]

data_I                                                                          
_shelx_title ' hakan50_a.res in Pna2(1)'                                        
_shelx_refln_list_code          4                                               
_shelx_F_calc_maximum      131.47                                               
_exptl_crystal_F_000       640.00                                               
_reflns_d_resolution_high  0.8399                                               
                                                                                
loop_                                                                           
 _space_group_symop_operation_xyz                                               
 'x, y, z'                                                                      
 '-x, -y, z+1/2'                                                                
 'x+1/2, -y+1/2, z'                                                             
 '-x+1/2, y+1/2, z+1/2'                                                         
                                                                                
_cell_length_a    30.7901                                                       
_cell_length_b     9.0703                                                       
_cell_length_c     4.8579                                                       
_cell_angle_alpha  90.000                                                       
_cell_angle_beta   90.000                                                       
_cell_angle_gamma  90.000                                                       
                                                                                
_shelx_F_squared_multiplier     1.000                                           
                                                                                
loop_                                                                           
 _refln_index_h                                                                 
 _refln_index_k                                                                 
 _refln_index_l                                                                 
 _refln_F_squared_calc                                                          
 _refln_F_squared_meas                                                          
 _refln_F_squared_sigma                                                         
 _refln_observed_status                                                         
   0   4  -4          5.22        -14.57        28.69 o                         
   1   4  -4          6.28         11.27        19.91 o                         
   2   4  -4          1.99         38.25        19.68 o                         
   3   4  -4         47.10         53.93        19.62 o                         
   4   4  -4         43.60         28.81        33.93 o                         
   5   4  -4        105.63        133.16        28.23 o                         
   6   4  -4         65.48         82.21        27.56 o                         
   7   4  -4         84.34         72.24        34.67 o                         
   8   4  -4         24.69         34.60        27.62 o                         
   9   4  -4         38.93         17.77        35.28 o                         
  10   4  -4         16.20         48.39        36.60 o                         
  11   4  -4         36.16         63.68        29.05 o                         
  12   4  -4         24.95         34.28        34.17 o                         
  13   4  -4          1.17         33.84        37.88 o                         
  14   4  -4          1.65        -18.90        40.02 o                         
  15   4  -4         10.35         -5.87        39.95 o                         
  16   4  -4          1.67         18.18        38.27 o                         
  17   4  -4          1.82         25.92        38.21 o                         
  18   4  -4          5.44         14.64        43.49 o                         
  19   4  -4          3.67         17.77        44.17 o                         
  20   4  -4          2.86         34.82        45.26 o                         
  21   4  -4          1.20          9.89        46.13 o                         
  22   4  -4          5.44          4.24        44.80 o                         
   1   5  -4          3.02         12.68        20.65 o                         
   2   5  -4          8.78          7.39        22.56 o                         
   3   5  -4          4.53         24.46        20.14 o                         
   4   5  -4         49.79         57.81        21.11 o                         
   5   5  -4          5.26         24.15        20.58 o                         
   6   5  -4          1.30         34.09        19.78 o                         
   7   5  -4         25.92          0.16        29.31 o                         
   8   5  -4          6.85          6.98        22.12 o                         
   9   5  -4          3.72         -5.78        29.92 o                         
  10   5  -4         13.26         41.76        33.71 o                         
  11   5  -4          4.86         18.98        30.23 o                         
  12   5  -4         49.58         50.39        38.38 o                         
  13   5  -4          8.51          7.03        31.27 o                         
  14   5  -4          2.66          9.39        39.15 o                         
  15   5  -4          3.09        -37.69        39.36 o                         
  16   5  -4         21.16         -2.43        32.66 o                         
  17   5  -4          0.74        -10.63        38.91 o                         
  18   5  -4          0.46        -14.20        39.10 o                         
  19   5  -4          4.87         11.72        41.54 o                         
  20   5  -4          2.24         -6.50        48.02 o                         
   0   6  -4         17.53         -1.81        20.48 o                         
   1   6  -4         17.62         16.51        16.38 o                         
   2   6  -4          0.14         21.75        17.46 o                         
   3   6  -4          7.66          5.94        17.10 o                         
   4   6  -4          5.13         18.10        18.00 o                         
   5   6  -4         14.02         19.94        18.95 o                         
   6   6  -4          8.22          8.97        18.21 o                         
   7   6  -4          1.08          2.07        17.92 o                         
   8   6  -4         11.01         34.00        20.12 o                         
   9   6  -4         19.58         11.95        19.01 o                         
  10   6  -4          3.21         -7.79        19.15 o                         
  11   6  -4         21.51         20.29        20.14 o                         
  12   6  -4          0.72          2.65        18.98 o                         
  13   6  -4         22.87         46.24        38.58 o                         
  14   6  -4          3.64          5.37        38.47 o                         
  15   6  -4          0.42         -2.72        33.01 o                         
  16   6  -4          5.91         20.60        40.76 o                         
   1   7  -4          8.42         42.32        15.71 o                         
   2   7  -4          0.92         19.01        16.42 o                         
   3   7  -4         16.13         13.51        15.54 o                         
   4   7  -4         40.04         37.95        16.23 o                         
   5   7  -4          8.48         16.10        16.27 o                         
   6   7  -4         18.66         40.52        15.59 o                         
   7   7  -4         12.49         17.41        15.99 o                         
   8   7  -4          5.91         17.11        18.24 o                         
   9   7  -4          8.22         20.80        18.39 o                         
  10   7  -4          9.36         35.20        21.54 o                         
  11   7  -4         10.86         13.44        16.37 o                         
   1   2  -3        158.68        156.43        29.01 o                         
   2   2  -3        155.53        174.39        28.90 o                         
   3   2  -3        191.54        200.14        35.64 o                         
   4   2  -3         59.79         57.93        34.10 o                         
   5   2  -3         71.52         85.93        34.14 o                         
   6   2  -3          1.64         -5.79        34.66 o                         
   7   2  -3         43.79         52.58        28.90 o                         
   8   2  -3         59.74         62.74        33.19 o                         
   9   2  -3         89.32         98.15        35.95 o                         
  10   2  -3          1.05          3.30        33.54 o                         
  11   2  -3         11.24         -3.91        33.04 o                         
  12   2  -3         52.52         35.30        38.45 o                         
  13   2  -3          1.47          9.24        39.73 o                         
  14   2  -3         22.65         34.78        40.12 o                         
  15   2  -3         98.99        125.90        41.25 o                         
  16   2  -3        270.98        258.58        49.24 o                         
  17   2  -3         91.27        108.06        50.30 o                         
  18   2  -3         26.60         32.10        50.00 o                         
  19   2  -3        101.89         96.23        58.33 o                         
   0   3  -3        147.66        146.84        27.32 o                         
   1   3  -3         16.17         29.96        18.97 o                         
   2   3  -3          3.02          6.41        21.97 o                         
   3   3  -3         35.83         44.44        19.44 o                         
   4   3  -3        109.38        117.24        19.79 o                         
   5   3  -3         83.57         81.22        20.31 o                         
   6   3  -3         61.32         24.11        19.80 o                         
   7   3  -3         63.92         64.59        22.23 o                         
   8   3  -3        146.56        110.02        36.73 o                         
   9   3  -3        177.07        151.76        35.88 o                         
  10   3  -3         76.15        102.10        35.12 o                         
  11   3  -3         41.81         60.44        35.64 o                         
  12   3  -3         45.45         22.44        34.69 o                         
  13   3  -3          1.22         25.49        35.30 o                         
  14   3  -3         93.70         96.86        38.58 o                         
  15   3  -3         23.16         31.67        37.84 o                         
  16   3  -3         58.35         52.54        39.17 o                         
  17   3  -3        165.10        161.34        39.15 o                         
  18   3  -3         17.01         17.94        41.45 o                         
  19   3  -3        258.39        230.78        45.84 o                         
  20   3  -3         81.08         78.10        42.19 o                         
  21   3  -3         21.03         39.30        44.08 o                         
  22   3  -3         22.93         36.10        50.72 o                         
  23   3  -3        103.70        102.95        51.22 o                         
  24   3  -3        143.09        148.08        50.96 o                         
  25   3  -3         33.63         38.17        54.56 o                         
  26   3  -3          7.61         17.81        57.06 o                         
  27   3  -3         12.45          9.22        60.87 o                         
  28   3  -3          0.57         -0.76        70.31 o                         
  29   3  -3          6.88         17.85        86.03 o                         
   1   4  -3         90.12         94.97        14.09 o                         
   2   4  -3         55.62         55.77        13.86 o                         
   3   4  -3        226.30        228.62        15.74 o                         
   4   4  -3        122.12        116.25        14.31 o                         
   5   4  -3          6.83          4.20        15.01 o                         
   6   4  -3        144.44        123.29        14.68 o                         
   7   4  -3         90.03        103.79        18.61 o                         
   8   4  -3         54.22         63.48        18.43 o                         
   9   4  -3         86.55         86.18        17.60 o                         
  10   4  -3          6.25         22.78        17.26 o                         
  11   4  -3         45.06         36.05        17.35 o                         
  12   4  -3          0.54         19.08        18.99 o                         
  13   4  -3         58.69         76.08        24.90 o                         
  14   4  -3         88.13         89.85        25.53 o                         
  15   4  -3         26.39         26.69        25.91 o                         
  16   4  -3         26.74         47.53        27.16 o                         
  17   4  -3          4.57         15.03        31.27 o                         
  18   4  -3          8.52         -4.63        39.91 o                         
  19   4  -3         56.06         35.47        38.65 o                         
  20   4  -3         31.78         14.22        45.23 o                         
  21   4  -3         58.04         62.50        40.78 o                         
  22   4  -3         35.78         12.96        47.32 o                         
  23   4  -3          4.22         13.98        39.75 o                         
  24   4  -3         29.12          3.57        45.78 o                         
  25   4  -3         24.26         21.42        46.58 o                         
  26   4  -3          1.23          0.22        48.04 o                         
  27   4  -3         48.90         47.10        47.52 o                         
  28   4  -3         44.80         38.43        49.00 o                         
   0   5  -3        212.68        172.65        22.90 o                         
   1   5  -3        124.92        115.14        15.58 o                         
   2   5  -3        342.13        349.57        15.87 o                         
   3   5  -3         22.04         28.11        14.45 o                         
   4   5  -3        467.04        459.54        17.19 o                         
   5   5  -3         40.45         73.12        15.69 o                         
   6   5  -3        366.72        341.83        15.20 o                         
   7   5  -3        373.00        344.29        20.91 o                         
   8   5  -3        322.71        302.04        14.27 o                         
   9   5  -3         63.52         72.61        15.02 o                         
  10   5  -3          1.11         12.72        15.22 o                         
  11   5  -3          9.50         27.04        15.57 o                         
  12   5  -3        105.75         97.23        14.11 o                         
  13   5  -3         40.98         52.72        18.04 o                         
  14   5  -3         84.65         57.51        18.61 o                         
  15   5  -3         45.72         57.36        18.62 o                         
  16   5  -3         11.08         -0.90        16.52 o                         
  17   5  -3          6.46         30.69        28.90 o                         
  18   5  -3          4.41         13.63        29.56 o                         
  19   5  -3         17.67          8.03        25.45 o                         
  20   5  -3          5.11         -2.88        30.33 o                         
  21   5  -3         11.00          3.68        28.52 o                         
  22   5  -3         10.60         10.33        32.68 o                         
  23   5  -3          3.72          8.20        35.41 o                         
  24   5  -3         11.89        -13.03        42.06 o                         
  25   5  -3          3.71        -20.66        41.78 o                         
  26   5  -3         17.67         11.31        42.86 o                         
   1   6  -3        503.90        505.14        16.32 o                         
   2   6  -3        570.95        569.63        16.92 o                         
   3   6  -3        103.80        122.08        15.00 o                         
   4   6  -3          7.59         -6.74        14.66 o                         
   5   6  -3         45.09         44.29        14.50 o                         
   6   6  -3        200.25        169.36        16.60 o                         
   7   6  -3         40.18         57.06        15.03 o                         
   8   6  -3         38.36         37.32        15.34 o                         
   9   6  -3         52.43         50.54        16.15 o                         
  10   6  -3         47.79         43.32        14.32 o                         
  11   6  -3          6.05          9.13        16.35 o                         
  12   6  -3          7.69         -3.33        15.43 o                         
  13   6  -3         11.91         45.80        15.47 o                         
  14   6  -3          8.79         30.48        13.39 o                         
  15   6  -3          8.27         -1.77        16.25 o                         
  16   6  -3          0.97         11.96        16.96 o                         
  17   6  -3          6.22          8.69        19.58 o                         
  18   6  -3          8.39         15.25        16.60 o                         
  19   6  -3          2.08          2.74        29.61 o                         
  20   6  -3          7.52         15.78        27.01 o                         
  21   6  -3          2.38          8.87        29.49 o                         
  22   6  -3          0.99        -15.61        27.93 o                         
  23   6  -3          7.62          5.02        33.17 o                         
   0   7  -3         18.25         37.78        20.96 o                         
   1   7  -3         27.67         13.17        19.83 o                         
   2   7  -3         12.54         40.34        13.60 o                         
   3   7  -3         96.64        118.07        15.06 o                         
   4   7  -3         12.54          1.99        15.24 o                         
   5   7  -3         47.65         48.10        15.88 o                         
   6   7  -3         14.01         36.59        14.93 o                         
   7   7  -3         15.95          3.95        15.00 o                         
   8   7  -3         18.24          4.19        15.55 o                         
   9   7  -3          3.54          3.03        15.35 o                         
  10   7  -3          4.44         10.39        20.21 o                         
  11   7  -3         17.02          8.42        14.83 o                         
  12   7  -3          5.28         13.12        13.93 o                         
  13   7  -3         39.44         44.22        16.43 o                         
  14   7  -3         20.75         42.14        15.70 o                         
  15   7  -3          9.11         17.06        17.07 o                         
  16   7  -3          9.80          9.11        16.65 o                         
  17   7  -3          4.91         29.46        16.54 o                         
  18   7  -3         19.99         39.81        16.96 o                         
  19   7  -3          1.19         18.43        15.14 o                         
  20   7  -3          4.36         29.08        21.82 o                         
   1   8  -3         22.90         28.41        16.30 o                         
   2   8  -3         44.46         39.51        15.25 o                         
   3   8  -3          4.09          4.73        16.32 o                         
   4   8  -3          7.25         16.00        15.31 o                         
   5   8  -3          1.09         11.98        15.09 o                         
   6   8  -3          2.58          0.10        15.43 o                         
   7   8  -3          1.30         10.80        16.01 o                         
   8   8  -3          7.17         16.44        16.22 o                         
   9   8  -3          4.76         18.20        15.79 o                         
  10   8  -3         20.70          9.02        15.91 o                         
  11   8  -3         23.67         19.92        14.10 o                         
  12   8  -3         11.21         25.81        14.32 o                         
  13   8  -3          2.27         14.52        16.90 o                         
  14   8  -3          1.69         -4.48        16.30 o                         
  15   8  -3          4.62         18.60        17.82 o                         
   0   9  -3          3.24         27.21        22.99 o                         
   1   9  -3          3.12         43.05        16.85 o                         
   2   9  -3          6.28         18.53        14.42 o                         
   3   9  -3          8.80          0.89        15.09 o                         
   4   9  -3          0.68          1.69        16.26 o                         
   5   9  -3          0.43          5.65        20.60 o                         
   6   9  -3          7.57         19.72        16.81 o                         
   7   9  -3          0.56         10.36        16.53 o                         
  26   0  -2        721.39        701.83        65.30 o                         
  28   0  -2        123.78         95.26        52.95 o                         
  30   0  -2         71.59         46.34        49.64 o                         
  32   0  -2          3.03          4.58        50.71 o                         
  34   0  -2         10.53         22.49        54.55 o                         
   1   1  -2        628.20        568.11        36.38 o                         
   2   1  -2        296.11        284.44        41.69 o                         
   3   1  -2        214.73        211.24        32.47 o                         
   4   1  -2         75.93         77.27        35.53 o                         
   5   1  -2        516.07        507.09        42.37 o                         
   6   1  -2        186.19        182.87        37.86 o                         
   7   1  -2        436.20        400.61        42.45 o                         
   8   1  -2        859.46        836.39        53.80 o                         
   9   1  -2        570.74        620.40        52.59 o                         
  10   1  -2         64.32         71.86        50.41 o                         
  11   1  -2        703.97        737.07        59.59 o                         
  12   1  -2         41.68         59.28        55.76 o                         
  13   1  -2        414.71        488.60        63.05 o                         
  14   1  -2        456.35        487.82        69.09 o                         
  15   1  -2         25.02         32.64        58.81 o                         
  16   1  -2        236.77        254.17        61.22 o                         
  17   1  -2          0.76          0.30        61.37 o                         
  18   1  -2        154.95        135.33        59.91 o                         
  19   1  -2         50.58         59.02        60.26 o                         
  20   1  -2          0.76          5.02        63.42 o                         
  21   1  -2         35.33         25.97        65.31 o                         
  22   1  -2         94.72         95.12        39.41 o                         
  23   1  -2        269.09        251.32        38.64 o                         
  24   1  -2        278.07        270.85        39.00 o                         
  25   1  -2        151.67        127.55        36.91 o                         
  26   1  -2        115.44        122.34        35.76 o                         
  27   1  -2         39.07         45.05        36.45 o                         
  28   1  -2         24.83         10.85        39.72 o                         
  29   1  -2         33.24         27.99        38.45 o                         
  30   1  -2          8.79          7.46        37.66 o                         
  31   1  -2          1.08          6.98        39.87 o                         
  32   1  -2          4.73         30.64        39.69 o                         
  33   1  -2         11.42          1.21        41.80 o                         
  34   1  -2          8.99         16.28        43.08 o                         
   0   2  -2       1200.14       1198.72        29.02 o                         
   1   2  -2        229.09        190.87        16.56 o                         
   2   2  -2        758.47        750.72        19.48 o                         
   3   2  -2        873.51        904.13        19.73 o                         
   4   2  -2        662.68        646.55        21.03 o                         
   5   2  -2       1562.85       1621.78        30.35 o                         
   6   2  -2        108.66        108.32        19.68 o                         
   7   2  -2        231.15        237.10        21.67 o                         
   8   2  -2        691.65        720.46        23.94 o                         
   9   2  -2         99.65        114.64        30.27 o                         
  10   2  -2        488.73        522.19        33.77 o                         
  11   2  -2         16.85         37.15        31.82 o                         
  12   2  -2         98.49         98.01        34.50 o                         
  13   2  -2         66.78         87.70        36.65 o                         
  14   2  -2         35.93         50.22        40.84 o                         
  15   2  -2        161.34        167.20        43.74 o                         
  16   2  -2          9.09          5.66        48.89 o                         
  17   2  -2         53.09         74.60        43.15 o                         
  18   2  -2         17.15         14.01        48.06 o                         
  19   2  -2          8.25          5.72        49.35 o                         
  20   2  -2         83.67        103.78        50.67 o                         
  21   2  -2         88.30         78.94        45.00 o                         
  22   2  -2         43.78         54.09        51.48 o                         
  23   2  -2        213.12        184.57        50.11 o                         
  24   2  -2         74.39         56.43        46.85 o                         
  25   2  -2         74.79         85.77        47.63 o                         
  26   2  -2        101.06        111.43        43.27 o                         
  27   2  -2         31.71         42.32        38.31 o                         
  28   2  -2         26.57         25.36        38.14 o                         
  29   2  -2         30.80         39.58        38.67 o                         
  30   2  -2         51.10         52.78        30.96 o                         
  31   2  -2          6.40          7.99        32.68 o                         
  32   2  -2         12.36         13.29        33.99 o                         
  33   2  -2         12.29         14.81        34.00 o                         
   1   3  -2        103.88        136.17        16.69 o                         
   2   3  -2         34.72         26.96        15.89 o                         
   3   3  -2        193.67        187.20        16.90 o                         
   4   3  -2        768.28        763.48        19.47 o                         
   5   3  -2         11.90         28.87        15.72 o                         
   6   3  -2        333.51        348.96        16.93 o                         
   7   3  -2        235.49        257.45        16.93 o                         
   8   3  -2        253.71        255.46        17.24 o                         
   9   3  -2         85.36        101.03        16.54 o                         
  10   3  -2         15.14         12.56        16.67 o                         
  11   3  -2        233.26        236.46        16.69 o                         
  12   3  -2        230.75        233.35        20.60 o                         
  13   3  -2        467.11        460.06        30.40 o                         
  14   3  -2        169.03        172.73        29.76 o                         
  15   3  -2        275.45        284.69        30.10 o                         
  16   3  -2        108.30         98.66        32.25 o                         
  17   3  -2        478.23        472.86        36.78 o                         
  18   3  -2        370.41        336.71        31.90 o                         
  19   3  -2        577.46        564.15        37.77 o                         
  20   3  -2        260.38        228.70        36.61 o                         
  21   3  -2        143.85        125.91        35.32 o                         
  22   3  -2        207.66        180.94        40.36 o                         
  23   3  -2         22.82         38.25        36.96 o                         
  24   3  -2         27.12         27.59        27.03 o                         
  25   3  -2         20.49         29.65        27.91 o                         
  26   3  -2         15.23         28.16        29.16 o                         
  27   3  -2         26.48         37.97        29.84 o                         
  28   3  -2          3.06         19.66        33.42 o                         
  29   3  -2         14.46         22.06        29.32 o                         
  30   3  -2          6.07          9.04        30.75 o                         
  31   3  -2         24.95         23.29        31.93 o                         
  32   3  -2         12.53         26.43        33.30 o                         
   0   4  -2       3687.36       3731.58        67.50 o                         
   1   4  -2       2374.58       2423.57        21.94 o                         
   2   4  -2        171.37        165.01        16.11 o                         
   3   4  -2       1387.66       1401.54        20.10 o                         
   4   4  -2       1017.91       1017.59        18.93 o                         
   5   4  -2        129.57        137.48        16.12 o                         
   6   4  -2          5.32         10.12        15.80 o                         
   7   4  -2         76.36         72.08        15.80 o                         
   8   4  -2        117.12        120.23        16.36 o                         
   9   4  -2         21.37         29.01        16.37 o                         
  10   4  -2         14.31          0.05        16.87 o                         
  11   4  -2         23.20         29.51        16.66 o                         
  12   4  -2         24.68         31.13        16.19 o                         
  13   4  -2          1.14         11.43        16.76 o                         
  14   4  -2         49.08         59.68        15.97 o                         
  15   4  -2         72.19         60.41        16.50 o                         
  16   4  -2         74.80         72.83        16.22 o                         
  17   4  -2        200.09        179.87        20.44 o                         
  18   4  -2        219.30        213.43        32.58 o                         
  19   4  -2         68.38         80.23        30.51 o                         
  20   4  -2         13.40         50.61        32.85 o                         
  21   4  -2         55.93         88.76        33.19 o                         
  22   4  -2         67.09         68.23        32.67 o                         
  23   4  -2         13.65          8.57        31.70 o                         
  24   4  -2         37.28         45.13        31.94 o                         
  25   4  -2          1.96         22.04        32.82 o                         
  26   4  -2         13.86         13.40        32.03 o                         
  27   4  -2         15.71         40.94        34.10 o                         
  28   4  -2          5.49         28.47        32.39 o                         
  29   4  -2          8.53         23.38        27.16 o                         
  30   4  -2          4.08         25.04        28.42 o                         
  31   4  -2         14.27         16.39        29.68 o                         
   1   5  -2         44.00         54.63        15.42 o                         
   2   5  -2        202.65        256.25        16.05 o                         
   3   5  -2         82.90        101.89        16.30 o                         
   4   5  -2        155.91        141.08        14.11 o                         
   5   5  -2         98.12         86.33        15.85 o                         
   6   5  -2        116.77        113.33        16.70 o                         
   7   5  -2        142.04        138.07        16.38 o                         
   8   5  -2         14.41          9.84        15.68 o                         
   9   5  -2         77.43        104.65        16.45 o                         
  10   5  -2          8.18         35.56        15.19 o                         
  11   5  -2        151.03        144.52        16.47 o                         
  12   5  -2         36.44         36.43        16.31 o                         
  13   5  -2        114.25        140.46        15.42 o                         
  14   5  -2         28.65         33.44        15.62 o                         
  15   5  -2        104.87        126.15        15.86 o                         
  16   5  -2        182.72        189.72        14.44 o                         
  17   5  -2         30.96         37.84        16.12 o                         
  18   5  -2        328.93        330.34        15.37 o                         
  19   5  -2         84.65         78.45        16.49 o                         
  20   5  -2         69.27         87.81        16.40 o                         
  21   5  -2         27.30         28.38        27.95 o                         
  22   5  -2         33.80         36.26        29.35 o                         
  23   5  -2         10.25         35.29        26.85 o                         
  24   5  -2         13.47         45.17        31.79 o                         
  25   5  -2         11.71          3.51        26.01 o                         
  26   5  -2          4.15         24.59        34.73 o                         
  27   5  -2          4.60         24.20        28.30 o                         
  28   5  -2          1.14         -8.68        27.11 o                         
  29   5  -2         17.00          7.81        31.02 o                         
   0   6  -2        131.55        160.28        22.32 o                         
   1   6  -2        194.98        210.36        15.95 o                         
   2   6  -2         21.18         25.99        15.81 o                         
   3   6  -2        170.41        171.70        16.14 o                         
   4   6  -2         13.25         24.19        15.71 o                         
   5   6  -2        194.73        240.11        16.11 o                         
   6   6  -2         26.08         27.14        15.73 o                         
   7   6  -2          4.13         38.50        15.10 o                         
   8   6  -2         43.33         52.12        15.65 o                         
   9   6  -2         12.02         17.47        15.29 o                         
  10   6  -2         71.47         58.35        13.76 o                         
  11   6  -2          4.99          8.78        15.51 o                         
  12   6  -2        130.96        146.53        15.71 o                         
  13   6  -2         35.59         33.48        15.95 o                         
  14   6  -2         45.55         59.11        16.36 o                         
  15   6  -2         12.55         33.73        16.38 o                         
  16   6  -2         70.32         82.24        16.33 o                         
  17   6  -2         71.65         70.08        16.12 o                         
  18   6  -2         28.92         27.37        15.42 o                         
  19   6  -2         18.07         42.81        27.75 o                         
  20   6  -2         25.28         29.69        16.16 o                         
  21   6  -2         49.38         62.07        16.11 o                         
  22   6  -2         11.72         19.10        17.26 o                         
  23   6  -2          0.98         -7.24        20.32 o                         
  24   6  -2         24.32         10.18        30.03 o                         
  25   6  -2         10.00         35.06        26.69 o                         
  26   6  -2         11.30         21.53        27.98 o                         
  27   6  -2         20.02         46.49        31.40 o                         
   1   7  -2         73.52         57.31        15.33 o                         
   2   7  -2        212.16        227.51        15.87 o                         
   3   7  -2         81.83        100.98        15.66 o                         
   4   7  -2        189.24        176.76        15.97 o                         
   5   7  -2        175.98        195.16        15.81 o                         
   6   7  -2        241.94        244.53        17.56 o                         
   7   7  -2        173.00        164.35        16.08 o                         
   8   7  -2        103.17        136.12        15.87 o                         
   9   7  -2        100.83        105.15        16.68 o                         
  10   7  -2         29.87         46.92        15.66 o                         
  11   7  -2         36.79         63.32        15.24 o                         
  12   7  -2          5.40         16.55        15.23 o                         
  13   7  -2          2.20         21.64        15.77 o                         
  14   7  -2         12.82         27.33        15.85 o                         
  15   7  -2         36.21         52.41        14.43 o                         
  16   7  -2          4.90         14.24        16.29 o                         
  17   7  -2         19.87         28.70        16.06 o                         
  18   7  -2         23.45         25.88        16.58 o                         
  19   7  -2          5.73         19.11        17.52 o                         
  20   7  -2         22.15          8.26        16.33 o                         
  21   7  -2         20.88         22.32        16.97 o                         
  22   7  -2          7.16         32.53        16.83 o                         
  23   7  -2         15.90         15.71        17.13 o                         
  24   7  -2          4.88         -1.77        17.15 o                         
   0   8  -2          3.67         71.91        22.18 o                         
   1   8  -2         15.01         34.68        15.26 o                         
   2   8  -2         12.92         31.86        15.40 o                         
   3   8  -2          0.90         29.44        15.59 o                         
   4   8  -2          9.40         13.10        22.35 o                         
   5   8  -2         37.46         41.00        15.57 o                         
   6   8  -2         44.90         69.93        15.56 o                         
   7   8  -2         43.92         44.40        15.71 o                         
   8   8  -2         26.49         47.38        15.68 o                         
   9   8  -2         12.74         -2.95        16.22 o                         
  10   8  -2         17.27         25.01        15.52 o                         
  11   8  -2         36.95         34.37        16.09 o                         
  12   8  -2          5.25         23.77        16.58 o                         
  13   8  -2         13.98         53.37        16.60 o                         
  14   8  -2          2.30         16.71        12.98 o                         
  15   8  -2          6.23          3.19        16.18 o                         
  16   8  -2          1.47         15.20        16.88 o                         
  17   8  -2         13.50         14.69        15.99 o                         
  18   8  -2          9.98         37.18        16.09 o                         
  19   8  -2         16.34         36.88        17.96 o                         
  20   8  -2         10.60         28.37        16.61 o                         
  21   8  -2         36.06         49.64        18.00 o                         
   1   9  -2         20.83         23.68        15.88 o                         
   2   9  -2          4.98          4.19        17.80 o                         
   3   9  -2         12.69         20.35        16.06 o                         
   4   9  -2         25.55         28.14        14.34 o                         
   5   9  -2          0.60         36.14        15.88 o                         
   6   9  -2          1.23          6.20        16.67 o                         
   7   9  -2          4.13         20.54        16.21 o                         
   8   9  -2         70.43         71.16        14.58 o                         
   9   9  -2         28.64         39.13        16.04 o                         
  10   9  -2          5.88         21.93        19.40 o                         
  11   9  -2         20.20         39.74        16.85 o                         
  12   9  -2          4.86         26.94        16.32 o                         
  13   9  -2         19.89         49.12        16.63 o                         
  14   9  -2          1.47         25.35        13.86 o                         
  15   9  -2          7.15         12.14        17.09 o                         
   0  10  -2          4.69         28.01        19.49 o                         
   1  10  -2          5.78         26.25        16.60 o                         
   2  10  -2          0.07         22.30        16.61 o                         
   3  10  -2         10.03         13.54        27.59 o                         
   4  10  -2         12.18         41.14        19.93 o                         
   5  10  -2         18.67         30.62        14.54 o                         
  10   0  -1        563.80        564.81        79.77 o                         
  12   0  -1       2899.40       2915.10        85.51 o                         
  14   0  -1       1324.80       1382.71        62.50 o                         
  16   0  -1        530.37        482.41        31.21 o                         
  18   0  -1         65.30         57.59        27.64 o                         
  20   0  -1        313.45        299.67        26.99 o                         
  22   0  -1         72.78         79.18        25.42 o                         
  24   0  -1        659.09        614.46        43.08 o                         
  26   0  -1        108.90        118.93        27.67 o                         
  28   0  -1        280.08        265.25        28.84 o                         
  30   0  -1        207.01        194.19        28.20 o                         
  32   0  -1         16.69         33.54        27.97 o                         
  34   0  -1         45.57         36.19        29.11 o                         
  36   0  -1         15.51         36.93        30.41 o                         
   0   1  -1       4199.95       4244.10       141.27 o                         
   1   1  -1       1049.30       1042.64        29.55 o                         
   2   1  -1       1222.66       1238.23        31.49 o                         
   3   1  -1       3758.53       3768.46        55.03 o                         
   4   1  -1        296.39        295.70        28.10 o                         
   5   1  -1       2414.39       2405.52        62.50 o                         
   6   1  -1        128.66        146.91        33.19 o                         
   7   1  -1        802.88        777.40        59.00 o                         
   8   1  -1       1295.50       1253.00        61.72 o                         
   9   1  -1        756.07        756.12        50.41 o                         
  10   1  -1        422.54        391.08        42.67 o                         
  11   1  -1        185.65        174.68        35.42 o                         
  12   1  -1        514.76        530.60        37.88 o                         
  13   1  -1       1235.42       1301.73        47.67 o                         
  14   1  -1        577.25        632.06        35.84 o                         
  15   1  -1       1711.57       1776.10        95.15 o                         
  16   1  -1        330.32        322.52        34.06 o                         
  17   1  -1        278.86        306.34        24.43 o                         
  18   1  -1         13.78         23.28        22.14 o                         
  19   1  -1        399.01        407.81        25.14 o                         
  20   1  -1        332.59        306.55        24.32 o                         
  21   1  -1        105.44         92.06        22.15 o                         
  22   1  -1        103.28        117.36        21.76 o                         
  23   1  -1         74.39         79.49        21.62 o                         
  24   1  -1        157.64        165.15        22.58 o                         
  25   1  -1        127.87        133.96        22.89 o                         
  26   1  -1         60.75         69.81        23.44 o                         
  27   1  -1         68.63         69.88        23.31 o                         
  28   1  -1         65.56         57.24        19.37 o                         
  29   1  -1          4.20        -12.06        19.07 o                         
  30   1  -1         51.18         46.21        19.15 o                         
  31   1  -1          0.86         17.51        17.77 o                         
  32   1  -1         16.92         21.55        19.79 o                         
  33   1  -1         25.29         22.09        20.05 o                         
  34   1  -1          7.89         20.89        20.52 o                         
  35   1  -1          1.90          9.66        20.01 o                         
   1   2  -1      13915.70      14176.01       219.83 o                         
   2   2  -1      17284.99      17537.03       237.39 o                         
   3   2  -1       3359.48       3380.72        53.15 o                         
   4   2  -1       1932.39       1995.40        28.91 o                         
   5   2  -1       1569.14       1609.88        28.02 o                         
   6   2  -1        122.76        137.57        21.91 o                         
   7   2  -1        128.40        133.58        21.92 o                         
   8   2  -1        908.32        868.90        24.06 o                         
   9   2  -1        238.93        244.24        20.37 o                         
  10   2  -1         23.52         40.08        18.22 o                         
  11   2  -1        341.32        338.61        19.10 o                         
  12   2  -1        258.90        254.28        18.27 o                         
  13   2  -1         90.49         79.88        22.37 o                         
  14   2  -1          4.03         13.05        29.17 o                         
  15   2  -1         91.71         91.70        27.61 o                         
  16   2  -1        347.83        341.87        32.52 o                         
  17   2  -1         61.53         59.12        27.86 o                         
  18   2  -1          6.80         -3.15        32.46 o                         
  19   2  -1        321.15        326.15        31.34 o                         
  20   2  -1        143.93        143.31        30.66 o                         
  21   2  -1         60.13         70.18        26.32 o                         
  22   2  -1        123.47        122.91        28.74 o                         
  23   2  -1        182.31        203.38        26.17 o                         
  24   2  -1        661.09        721.40        32.37 o                         
  25   2  -1        203.01        199.87        30.53 o                         
  26   2  -1        183.71        173.50        24.13 o                         
  27   2  -1        136.87        130.30        23.90 o                         
  28   2  -1          7.14          8.70        22.95 o                         
  29   2  -1         13.66         32.50        22.56 o                         
  30   2  -1         17.68         24.98        20.98 o                         
  31   2  -1         33.15         36.60        24.08 o                         
  32   2  -1         16.24         34.30        23.47 o                         
  33   2  -1          1.54         20.94        24.90 o                         
  34   2  -1         29.60         32.97        24.81 o                         
  35   2  -1          0.49          7.66        22.10 o                         
   0   3  -1       2504.77       2551.36       116.57 o                         
   1   3  -1        263.04        253.87        20.63 o                         
   2   3  -1        569.02        548.00        20.24 o                         
   3   3  -1         88.94         95.27        19.85 o                         
   4   3  -1         59.27         64.00        19.27 o                         
   5   3  -1         81.57         95.37        17.96 o                         
   6   3  -1        546.03        544.48        20.59 o                         
   7   3  -1       1369.51       1366.84        23.51 o                         
   8   3  -1         17.40         20.26        16.14 o                         
   9   3  -1        799.25        808.34        18.98 o                         
  10   3  -1       1262.95       1267.68        26.63 o                         
  11   3  -1        211.84        236.18        16.08 o                         
  12   3  -1        602.63        591.50        24.48 o                         
  13   3  -1        220.76        208.75        17.17 o                         
  14   3  -1        509.51        492.42        17.61 o                         
  15   3  -1        557.35        537.77        18.85 o                         
  16   3  -1         67.87         59.92        16.44 o                         
  17   3  -1        180.28        175.59        21.93 o                         
  18   3  -1        151.85        148.86        22.15 o                         
  19   3  -1          5.94         30.39        31.16 o                         
  20   3  -1          6.94         13.73        30.24 o                         
  21   3  -1         80.31         86.76        31.49 o                         
  22   3  -1         51.12         74.49        26.76 o                         
  23   3  -1         66.23         71.83        29.66 o                         
  24   3  -1         18.42          8.24        23.66 o                         
  25   3  -1         94.44        103.82        29.65 o                         
  26   3  -1         45.52         37.00        31.18 o                         
  27   3  -1         50.07         40.43        29.00 o                         
  28   3  -1         20.79         20.61        28.47 o                         
  29   3  -1         16.61         32.37        28.93 o                         
  30   3  -1          3.82         -5.92        30.11 o                         
  31   3  -1         38.24         37.15        24.22 o                         
  32   3  -1         27.07         62.27        22.91 o                         
  33   3  -1          3.03          7.14        23.96 o                         
  34   3  -1          6.86         33.27        24.44 o                         
   1   4  -1        656.03        650.36        20.37 o                         
   2   4  -1       1517.21       1523.07        22.54 o                         
   3   4  -1       1140.35       1120.55        25.80 o                         
   4   4  -1        239.95        257.76        18.92 o                         
   5   4  -1        571.22        598.38        19.51 o                         
   6   4  -1        238.33        237.77        16.74 o                         
   7   4  -1        417.93        417.52        19.08 o                         
   8   4  -1        124.34        131.29        15.54 o                         
   9   4  -1        309.43        310.99        17.64 o                         
  10   4  -1          7.26         12.87        16.42 o                         
  11   4  -1         38.71         32.10        16.21 o                         
  12   4  -1        292.87        317.33        18.62 o                         
  13   4  -1        113.93         94.62        16.98 o                         
  14   4  -1        380.72        367.45        17.70 o                         
  15   4  -1         14.86         29.62        16.25 o                         
  16   4  -1        106.57        113.25        14.56 o                         
  17   4  -1          0.05         32.84        16.51 o                         
  18   4  -1         41.07         44.68        16.66 o                         
  19   4  -1          2.41         27.03        16.70 o                         
  20   4  -1          6.97         19.16        15.87 o                         
  21   4  -1         56.76         56.76        19.43 o                         
  22   4  -1         60.00         39.05        20.67 o                         
  23   4  -1         80.08         81.93        28.51 o                         
  24   4  -1         30.42         44.57        28.90 o                         
  25   4  -1        178.49        183.14        26.45 o                         
  26   4  -1         18.28         23.41        28.99 o                         
  27   4  -1         38.99         68.04        29.47 o                         
  28   4  -1         37.53         45.67        29.97 o                         
  29   4  -1         53.29         77.30        26.71 o                         
  30   4  -1         23.56         32.59        27.22 o                         
  31   4  -1         28.20         23.77        27.15 o                         
  32   4  -1          0.86        -12.85        29.92 o                         
  33   4  -1          4.41         20.02        30.27 o                         
   0   5  -1        165.56        207.85        24.59 o                         
   1   5  -1          5.93         11.17        17.03 o                         
   2   5  -1        252.97        251.27        17.54 o                         
   3   5  -1         60.71         62.02        17.19 o                         
   4   5  -1         17.79         44.19        14.85 o                         
   5   5  -1        102.22        125.50        22.02 o                         
   6   5  -1        191.71        173.88        19.49 o                         
   7   5  -1         49.44         49.50        16.90 o                         
   8   5  -1         26.61         30.78        16.65 o                         
   9   5  -1          1.31          5.36        16.50 o                         
  10   5  -1        150.13        143.76        17.52 o                         
  11   5  -1        229.73        239.13        17.72 o                         
  12   5  -1          6.48         33.79        16.56 o                         
  13   5  -1         35.88         55.93        16.83 o                         
  14   5  -1          5.61         21.32        16.16 o                         
  15   5  -1        122.03        157.72        15.13 o                         
  16   5  -1        243.11        233.84        16.45 o                         
  17   5  -1        401.59        386.54        16.60 o                         
  18   5  -1        229.25        212.89        24.27 o                         
  19   5  -1        166.02        169.80        16.54 o                         
  20   5  -1        372.93        364.38        22.83 o                         
  21   5  -1         68.61         66.62        15.33 o                         
  22   5  -1        370.23        369.48        17.09 o                         
  23   5  -1         24.13         45.23        16.14 o                         
  24   5  -1         84.69         75.66        19.62 o                         
  25   5  -1         43.55         56.35        19.76 o                         
  26   5  -1          2.85         34.86        24.89 o                         
  27   5  -1          2.76         10.32        25.05 o                         
  28   5  -1         37.41         21.56        30.23 o                         
  29   5  -1          3.62        -21.60        26.99 o                         
  30   5  -1         17.98          5.81        27.20 o                         
  31   5  -1          4.36         27.21        27.29 o                         
   1   6  -1         11.84         35.78        17.73 o                         
   2   6  -1         10.32         35.96        17.63 o                         
   3   6  -1        120.10        131.01        17.66 o                         
   4   6  -1        104.04        127.19        19.36 o                         
   5   6  -1        142.11        125.11        17.53 o                         
   6   6  -1          8.31         38.04        17.03 o                         
   7   6  -1          7.06         21.31        15.51 o                         
   8   6  -1         26.35         40.11        16.63 o                         
   9   6  -1         61.70         57.46        16.54 o                         
  10   6  -1          7.64         16.91        16.85 o                         
  11   6  -1          0.88         25.71        16.14 o                         
  12   6  -1         21.82          5.75        16.20 o                         
  13   6  -1         10.55         22.24        14.88 o                         
  14   6  -1          9.36         39.24        15.98 o                         
  15   6  -1         10.95         12.88        15.76 o                         
  16   6  -1        296.57        301.25        14.86 o                         
  17   6  -1         21.70         41.62        21.92 o                         
  18   6  -1        167.63        166.82        16.02 o                         
  19   6  -1         21.36         18.54        15.37 o                         
  20   6  -1         39.82         50.48        16.45 o                         
  21   6  -1         40.66         73.56        16.49 o                         
  22   6  -1        122.97        124.61        15.92 o                         
  23   6  -1        221.44        204.54        16.97 o                         
  24   6  -1        112.35         82.75        16.27 o                         
  25   6  -1         17.00         24.61        15.56 o                         
  26   6  -1         30.00         16.21        20.12 o                         
  27   6  -1         45.55         64.65        20.52 o                         
  28   6  -1         44.72         23.37        27.01 o                         
  29   6  -1          0.91          7.55        25.45 o                         
   0   7  -1        191.38        214.93        23.63 o                         
   1   7  -1         12.18        -17.86        18.48 o                         
   2   7  -1         30.74         52.09        16.33 o                         
   3   7  -1         12.17         20.33        16.62 o                         
   4   7  -1         49.72         92.79        17.63 o                         
   5   7  -1         16.12         30.23        14.39 o                         
   6   7  -1         21.80         58.94        15.16 o                         
   7   7  -1         98.94        160.30        26.31 o                         
   8   7  -1         99.79         74.40        16.46 o                         
   9   7  -1        213.19        231.41        16.65 o                         
  10   7  -1         76.16         73.64        16.02 o                         
  11   7  -1         30.80          7.53        16.02 o                         
  12   7  -1         18.92         29.34        15.93 o                         
  13   7  -1         59.70         79.46        16.23 o                         
  14   7  -1         28.14         66.18        16.03 o                         
  15   7  -1        108.17        127.04        15.86 o                         
  16   7  -1         13.30         24.58        15.39 o                         
  17   7  -1         22.35         38.15        15.76 o                         
  18   7  -1          4.63         20.72        16.53 o                         
  19   7  -1         94.26         85.11        16.60 o                         
  20   7  -1         31.43         29.65        16.19 o                         
  21   7  -1         48.96         56.26        15.97 o                         
  22   7  -1          9.97         10.66        14.74 o                         
  23   7  -1         26.63         47.06        16.03 o                         
  24   7  -1         34.63         55.09        17.14 o                         
  25   7  -1          3.70          9.13        16.31 o                         
  26   7  -1         15.82         25.30        16.62 o                         
  27   7  -1          5.42         29.54        17.94 o                         
   1   8  -1         80.96        101.25        15.03 o                         
   2   8  -1         46.48         55.89        22.80 o                         
   3   8  -1        141.69        128.80        15.19 o                         
   4   8  -1         43.33         32.40        16.36 o                         
   5   8  -1         61.10         74.36        19.66 o                         
   6   8  -1         25.43         56.32        17.88 o                         
   7   8  -1         15.35         16.51        16.23 o                         
   8   8  -1        117.27        143.39        16.06 o                         
   9   8  -1          3.66          4.52        15.84 o                         
  10   8  -1         44.12         61.55        18.98 o                         
  11   8  -1          5.30         35.52        15.72 o                         
  12   8  -1         16.59         26.73        16.02 o                         
  13   8  -1         20.33         23.08        14.09 o                         
  14   8  -1         19.67         42.87        15.99 o                         
  15   8  -1         21.41         32.37        16.69 o                         
  16   8  -1          4.75         30.02        15.65 o                         
  17   8  -1          2.12          0.54        13.62 o                         
  18   8  -1         25.44         46.96        15.99 o                         
  19   8  -1         51.19         52.37        17.34 o                         
  20   8  -1          2.22          9.23        20.43 o                         
  21   8  -1         33.91         23.28        17.24 o                         
  22   8  -1          7.88         30.84        16.56 o                         
  23   8  -1         27.61         44.85        18.31 o                         
   0   9  -1         38.40         45.77        23.05 o                         
   1   9  -1         66.14         64.63        17.44 o                         
   2   9  -1         15.74         20.84        15.97 o                         
   3   9  -1        104.61        105.58        16.13 o                         
   4   9  -1         90.40        101.63        14.61 o                         
   5   9  -1        112.10        125.67        16.54 o                         
   6   9  -1         81.43         83.45        16.56 o                         
   7   9  -1         89.14         75.19        16.63 o                         
   8   9  -1         36.74         49.11        16.71 o                         
   9   9  -1         25.04         47.93        16.26 o                         
  10   9  -1         30.65         26.45        16.59 o                         
  11   9  -1         14.11         36.82        20.12 o                         
  12   9  -1          8.39         24.32        16.33 o                         
  13   9  -1          5.71         18.30        16.68 o                         
  14   9  -1         25.47         30.36        15.26 o                         
  15   9  -1          7.14         21.07        19.53 o                         
  16   9  -1         30.68         39.19        16.75 o                         
  17   9  -1         12.86          0.83        17.07 o                         
  18   9  -1         30.92         37.81        16.96 o                         
  19   9  -1         16.70         35.87        16.86 o                         
   1  10  -1          2.45          8.63        16.58 o                         
   2  10  -1          3.79         36.98        20.30 o                         
   3  10  -1         20.03         50.42        18.53 o                         
   4  10  -1          0.01         -0.90        14.81 o                         
   5  10  -1          3.01         16.18        13.56 o                         
   6  10  -1         29.90         22.09        13.45 o                         
   7  10  -1          9.83         47.61        16.49 o                         
   8  10  -1         14.70         46.67        16.84 o                         
   9  10  -1         13.17          8.87        15.17 o                         
  10  10  -1          8.75         39.53        15.14 o                         
  11  10  -1          0.62         16.62        17.09 o                         
  12  10  -1         21.53          9.10        20.91 o                         
  12   0   0       2406.69       2436.34        53.04 o                         
  14   0   0       1074.01       1096.58        46.91 o                         
  16   0   0        590.23        575.92        40.71 o                         
  18   0   0        898.95        918.55        40.56 o                         
  20   0   0         56.66        122.13        35.53 o                         
  22   0   0          0.12          9.03        21.35 o                         
  24   0   0         18.24         34.64        20.80 o                         
  26   0   0         52.88         38.12        22.12 o                         
  28   0   0          5.68         10.48        20.73 o                         
  30   0   0         48.69         77.47        25.97 o                         
  32   0   0         45.43         66.23        25.95 o                         
  34   0   0          0.62          1.38        24.14 o                         
  36   0   0          3.18         20.32        23.48 o                         
   1   1   0         22.32         28.75        31.99 o                         
   2   1   0       1245.15       1286.04        38.91 o                         
   3   1   0       5062.83       5410.02        65.98 o                         
   4   1   0        901.58        918.94        34.22 o                         
   5   1   0        103.04         97.72        27.85 o                         
   6   1   0       2668.80       2712.37        36.98 o                         
   7   1   0        535.37        531.55        25.58 o                         
   8   1   0       2204.15       2023.81        49.14 o                         
   9   1   0        466.32        446.57        25.34 o                         
  10   1   0          1.90          2.21        25.36 o                         
  11   1   0        211.94        224.92        21.64 o                         
  12   1   0        112.76        111.33        24.02 o                         
  13   1   0        717.56        740.66        33.00 o                         
  14   1   0       5060.91       5000.07       250.56 o                         
  15   1   0       1919.86       1923.90        76.71 o                         
  16   1   0         36.45          8.26        23.98 o                         
  17   1   0        588.87        600.53        25.19 o                         
  18   1   0         27.15         37.61        20.63 o                         
  19   1   0          0.02          1.80        21.49 o                         
  20   1   0        428.50        419.15        24.94 o                         
  21   1   0          7.31         29.20        23.08 o                         
  22   1   0         39.74         58.03        20.59 o                         
  23   1   0         62.29         47.60        22.50 o                         
  24   1   0        222.29        206.20        18.54 o                         
  25   1   0          8.02         19.29        18.49 o                         
  26   1   0         76.23         75.45        17.79 o                         
  27   1   0         89.57         81.60        19.98 o                         
  28   1   0         49.80         87.97        18.86 o                         
  29   1   0        127.62        109.74        17.60 o                         
  30   1   0          0.07          8.40        16.96 o                         
  31   1   0         29.65         21.43        18.44 o                         
  32   1   0          5.13         -1.52        16.95 o                         
  33   1   0          0.29         24.45        16.99 o                         
  34   1   0         40.05         37.91        17.14 o                         
  35   1   0          0.88         12.13        15.81 o                         
  36   1   0          4.17         37.87        16.37 o                         
   0   2   0       5328.92       5152.27        64.98 o                         
   1   2   0      10618.49      10502.14        93.75 o                         
   2   2   0        258.76        290.90        29.46 o                         
   3   2   0        290.22        364.01        29.05 o                         
   4   2   0        114.58        137.51        28.04 o                         
   5   2   0       6190.04       6061.74        61.26 o                         
   6   2   0        417.94        401.39        25.27 o                         
   7   2   0         65.41        123.48        22.28 o                         
   8   2   0        341.45        339.57        21.92 o                         
   9   2   0       1039.09       1022.10        23.18 o                         
  10   2   0        554.96        530.24        20.25 o                         
  11   2   0       1542.31       1473.55        38.83 o                         
  12   2   0       2170.72       2154.71        48.90 o                         
  13   2   0        447.11        440.68        23.93 o                         
  14   2   0        267.71        284.11        20.45 o                         
  15   2   0        231.00        250.16        19.30 o                         
  16   2   0          4.36          4.28        17.81 o                         
  17   2   0        169.92        177.16        19.34 o                         
  18   2   0        251.80        274.54        28.90 o                         
  19   2   0          5.49         17.97        21.36 o                         
  20   2   0          0.55         -7.91        23.50 o                         
  21   2   0         13.03         14.71        21.49 o                         
  22   2   0         58.77         87.09        21.14 o                         
  23   2   0          4.95          5.00        21.26 o                         
  24   2   0        104.11         92.31        21.45 o                         
  25   2   0        206.15        213.25        26.86 o                         
  26   2   0        639.19        618.50        41.16 o                         
  27   2   0          7.26         12.07        21.21 o                         
  28   2   0         10.95         26.32        22.64 o                         
  29   2   0         97.84         63.12        22.90 o                         
  30   2   0          6.94         12.16        18.28 o                         
  31   2   0          9.12         16.01        19.28 o                         
  32   2   0        138.50        138.84        19.51 o                         
  33   2   0          1.64          7.17        20.72 o                         
  34   2   0          1.37         24.10        19.26 o                         
  35   2   0          1.53         -6.43        20.08 o                         
  36   2   0         36.59         54.51        18.31 o                         
   1   3   0       2681.48       2568.55        46.17 o                         
   2   3   0        364.77        353.68        26.81 o                         
   3   3   0         63.77         44.83        25.11 o                         
   4   3   0         25.98         30.95        23.67 o                         
   5   3   0         17.05         18.06        22.50 o                         
   6   3   0          7.99         18.88        22.53 o                         
   7   3   0         94.48        119.77        20.10 o                         
   8   3   0          5.86         10.61        18.67 o                         
   9   3   0        626.80        632.35        20.36 o                         
  10   3   0          7.36         19.50        19.48 o                         
  11   3   0        512.04        500.34        19.12 o                         
  12   3   0         31.07         64.02        17.75 o                         
  13   3   0        708.32        714.37        19.45 o                         
  14   3   0        152.77        137.49        17.20 o                         
  15   3   0         46.40         65.97        15.66 o                         
  16   3   0        305.21        308.48        16.24 o                         
  17   3   0        104.20        100.00        15.18 o                         
  18   3   0        637.67        640.91        17.06 o                         
  19   3   0        110.21        136.89        20.50 o                         
  20   3   0        290.88        292.24        19.49 o                         
  21   3   0          0.09         -3.22        17.93 o                         
  22   3   0         10.83         32.46        22.18 o                         
  23   3   0        655.98        632.32        24.80 o                         
  24   3   0        172.66        140.06        25.38 o                         
  25   3   0         21.28         37.02        24.23 o                         
  26   3   0         70.69         75.56        24.01 o                         
  27   3   0         27.72         59.41        24.07 o                         
  28   3   0          1.12         12.07        32.88 o                         
  29   3   0         31.36         53.28        24.16 o                         
  30   3   0         29.43         26.58        22.49 o                         
  31   3   0         19.57         45.66        24.60 o                         
  32   3   0          8.56        -21.19        22.59 o                         
  33   3   0          0.32          8.49        22.97 o                         
  34   3   0         27.82         63.32        21.38 o                         
  35   3   0         15.13         36.19        19.49 o                         
   0   4   0        424.97        463.97        31.55 o                         
   1   4   0        328.42        319.17        21.82 o                         
   2   4   0          3.48          5.51        20.70 o                         
   3   4   0        467.18        445.33        19.63 o                         
   4   4   0        549.93        565.91        21.50 o                         
   5   4   0        154.68        144.81        19.94 o                         
   6   4   0          0.36         -0.99        19.20 o                         
   7   4   0        272.24        268.07        19.47 o                         
   8   4   0          0.33         11.45        17.87 o                         
   9   4   0          0.22         40.49        18.14 o                         
  10   4   0        439.04        470.68        19.47 o                         
  11   4   0        369.27        350.47        18.26 o                         
  12   4   0         69.95         84.60        16.71 o                         
  13   4   0        167.24        156.31        16.55 o                         
  14   4   0          3.88         30.46        16.33 o                         
  15   4   0          0.07          5.95        15.74 o                         
  16   4   0         20.02         39.93        15.17 o                         
  17   4   0         63.37         60.44        15.51 o                         
  18   4   0        102.73         91.37        19.97 o                         
  19   4   0        167.33        176.60        14.87 o                         
  20   4   0        152.06        154.56        19.21 o                         
  21   4   0        635.12        615.97        16.96 o                         
  22   4   0        333.88        302.84        20.63 o                         
  23   4   0        237.55        217.36        18.58 o                         
  24   4   0          3.19         -6.05        17.83 o                         
  25   4   0        279.92        272.80        20.14 o                         
  26   4   0        565.32        567.49        35.78 o                         
  27   4   0         46.99         52.03        22.86 o                         
  28   4   0         55.93         67.24        23.09 o                         
  29   4   0         15.53         10.49        22.67 o                         
  30   4   0         38.17         28.13        24.98 o                         
  31   4   0         25.31         31.37        25.85 o                         
  32   4   0          4.69         12.83        25.50 o                         
  33   4   0         13.14         28.90        23.55 o                         
  34   4   0          2.48         25.69        26.31 o                         
   1   5   0         32.07         38.64        18.22 o                         
   2   5   0        189.44        191.12        19.16 o                         
   3   5   0          6.69          8.49        17.75 o                         
   4   5   0         22.05         20.44        18.15 o                         
   5   5   0        121.15        109.26        16.56 o                         
   6   5   0        501.59        476.90        18.90 o                         
   7   5   0         84.07         75.22        17.94 o                         
   8   5   0       2359.68       2327.04        23.05 o                         
   9   5   0         10.00         36.44        15.74 o                         
  10   5   0          2.24          3.99        17.04 o                         
  11   5   0        335.44        333.80        17.76 o                         
  12   5   0        432.37        433.65        17.91 o                         
  13   5   0        252.43        257.96        17.28 o                         
  14   5   0          7.25         15.36        16.16 o                         
  15   5   0          5.90          8.82        16.03 o                         
  16   5   0        186.63        140.71        16.24 o                         
  17   5   0         28.49         38.66        15.54 o                         
  18   5   0         35.04         15.44        15.40 o                         
  19   5   0          0.34         13.36        15.42 o                         
  20   5   0         46.25         59.29        15.16 o                         
  21   5   0          4.68         28.64        15.33 o                         
  22   5   0         67.07         99.32        17.61 o                         
  23   5   0          5.11         16.38        15.35 o                         
  24   5   0         37.61         25.21        17.88 o                         
  25   5   0         58.02         42.00        18.64 o                         
  26   5   0         27.78         26.69        18.46 o                         
  27   5   0          0.01          4.56        18.32 o                         
  28   5   0         49.86         16.96        25.54 o                         
  29   5   0          0.90         16.52        26.31 o                         
  30   5   0          1.34         22.86        34.78 o                         
  31   5   0          0.01         -1.48        29.53 o                         
  32   5   0          5.28         -7.59        31.26 o                         
   0   6   0        134.33        140.07        26.58 o                         
   1   6   0        188.85        163.96        18.66 o                         
   2   6   0        235.67        215.18        24.70 o                         
   3   6   0         27.95         94.71        18.50 o                         
   4   6   0         69.87         73.51        18.28 o                         
   5   6   0        705.02        715.55        20.48 o                         
   6   6   0        562.15        552.40        19.51 o                         
   7   6   0        399.53        360.17        18.98 o                         
   8   6   0         14.84         42.73        17.69 o                         
   9   6   0          0.24        -11.04        17.87 o                         
  10   6   0        165.54        136.42        15.78 o                         
  11   6   0          5.59         14.53        17.05 o                         
  12   6   0         69.48         95.43        17.22 o                         
  13   6   0          0.01          8.47        16.41 o                         
  14   6   0          5.59         46.74        16.45 o                         
  15   6   0         17.81         18.34        16.16 o                         
  16   6   0          1.51         20.21        15.88 o                         
  17   6   0          5.37          7.50        15.48 o                         
  18   6   0         46.92         47.81        15.74 o                         
  19   6   0          3.14          1.49        16.32 o                         
  20   6   0         34.74         40.90        16.27 o                         
  21   6   0        142.10        159.38        16.03 o                         
  22   6   0        132.12        151.23        15.97 o                         
  23   6   0         71.38         58.18        16.08 o                         
  24   6   0         70.28         60.02        16.75 o                         
  25   6   0          4.53         -1.46        15.97 o                         
  26   6   0         16.18          8.81        16.05 o                         
  27   6   0          3.25         10.44        20.41 o                         
  28   6   0          0.67          3.61        29.36 o                         
  29   6   0          1.45         43.00        18.77 o                         
  30   6   0          0.87          9.28        19.48 o                         
   1   7   0         60.88         82.38        15.65 o                         
   2   7   0         10.77          9.87        17.43 o                         
   3   7   0         55.67         77.35        17.80 o                         
   4   7   0         19.72         36.21        15.21 o                         
   5   7   0          0.01         22.84        15.73 o                         
   6   7   0          2.42          0.98        13.91 o                         
   7   7   0          0.01         -0.65        20.91 o                         
   8   7   0          3.82         18.23        17.38 o                         
   9   7   0         60.74         82.40        17.08 o                         
  10   7   0         96.57         89.52        16.69 o                         
  11   7   0         11.25         17.73        16.33 o                         
  12   7   0         52.36         47.28        16.35 o                         
  13   7   0          4.01          3.06        15.65 o                         
  14   7   0          2.73         -1.21        14.98 o                         
  15   7   0        101.17         91.10        15.90 o                         
  16   7   0        200.09        206.78        16.33 o                         
  17   7   0         93.13        111.62        16.26 o                         
  18   7   0         80.99        106.92        16.06 o                         
  19   7   0        426.98        417.24        17.19 o                         
  20   7   0        364.23        365.05        17.93 o                         
  21   7   0         72.18         59.24        16.51 o                         
  22   7   0          6.57         32.45        15.93 o                         
  23   7   0         53.13         44.09        15.98 o                         
  24   7   0         47.98         45.49        16.21 o                         
  25   7   0         26.86         14.34        16.74 o                         
  26   7   0          9.75         24.51        16.94 o                         
  27   7   0          0.86         23.48        17.56 o                         
   0   8   0          0.20         -6.43        19.25 o                         
   1   8   0         54.78         55.52        17.15 o                         
   2   8   0          5.52         39.13        15.26 o                         
   3   8   0         23.59         41.09        17.18 o                         
   4   8   0          0.24          0.74        19.74 o                         
   5   8   0         14.64         65.86        17.08 o                         
   6   8   0         43.79         33.39        15.40 o                         
   7   8   0         20.70         28.87        16.97 o                         
   8   8   0         45.01         30.24        16.96 o                         
   9   8   0          2.81          4.32        15.04 o                         
  10   8   0          2.33         17.37        16.41 o                         
  11   8   0          0.14         10.69        16.44 o                         
  12   8   0          1.27         16.16        15.87 o                         
  13   8   0         52.19         51.64        16.09 o                         
  14   8   0          0.20         58.15        18.66 o                         
  15   8   0         96.74         70.85        16.78 o                         
  16   8   0         86.16         92.16        16.54 o                         
  17   8   0        156.53        159.02        17.01 o                         
  18   8   0         11.78         19.28        18.93 o                         
  19   8   0         15.09         -3.32        16.45 o                         
  20   8   0         32.96         63.43        17.71 o                         
  21   8   0          2.49          4.30        16.10 o                         
  22   8   0          4.30          9.81        16.71 o                         
  23   8   0         18.29         19.75        16.74 o                         
  24   8   0          1.27         20.54        16.72 o                         
   1   9   0         13.85         27.79        16.38 o                         
   2   9   0          5.17         -2.23        16.41 o                         
   3   9   0          0.31         -3.56        16.65 o                         
   4   9   0         14.79         22.17        16.18 o                         
   5   9   0         27.97         33.41        16.29 o                         
   6   9   0         17.62         26.03        16.23 o                         
   7   9   0          0.09         -0.71        16.79 o                         
   8   9   0          2.65         16.30        17.06 o                         
   9   9   0         36.11         34.07        14.39 o                         
  10   9   0         30.75         30.93        14.29 o                         
  11   9   0          2.03         20.37        16.62 o                         
  12   9   0         16.62         21.85        16.23 o                         
  13   9   0         34.89         38.68        16.31 o                         
  14   9   0          1.58         22.93        16.47 o                         
  15   9   0          8.64          7.77        18.48 o                         
  16   9   0          2.49          1.28        16.53 o                         
  17   9   0         12.45         23.35        16.99 o                         
  18   9   0         77.92         76.73        17.13 o                         
  19   9   0         14.15         -8.77        17.53 o                         
  20   9   0         24.61         33.07        15.12 o                         
   0  10   0        144.05        150.62        24.09 o                         
   1  10   0          1.64         -5.09        14.01 o                         
   2  10   0          3.18         25.60        16.81 o                         
   3  10   0          3.76         13.48        16.72 o                         
   4  10   0         40.56         15.32        15.01 o                         
   5  10   0         25.53         13.97        15.01 o                         
   6  10   0         17.08        -10.86        16.80 o                         
   7  10   0          7.89         25.56        16.52 o                         
   8  10   0          0.26         -8.31        15.09 o                         
   9  10   0          6.36         37.57        16.83 o                         
  10  10   0         13.74         31.70        16.98 o                         
  11  10   0         15.04         57.63        14.89 o                         
  12  10   0          9.57         17.64        17.42 o                         
  13  10   0          1.08         -3.03        17.39 o                         
   2   0   1       7891.27       7508.78       138.51 o                         
   4   0   1       1274.00       1191.60       102.24 o                         
  18   0   1         66.85         50.08        27.77 o                         
  20   0   1        313.98        327.54        30.06 o                         
  22   0   1         73.93        103.32        27.68 o                         
  24   0   1        660.99        663.64        54.94 o                         
  26   0   1        105.90        114.82        20.29 o                         
  28   0   1        280.47        261.13        20.75 o                         
  30   0   1        206.76        197.60        21.21 o                         
  32   0   1         16.89         49.58        22.98 o                         
  34   0   1         45.45         36.37        23.91 o                         
  36   0   1         15.25         47.92        23.30 o                         
   0   1   1       4204.47       4341.11       132.12 o                         
   1   1   1       1051.56       1043.55        29.56 o                         
   2   1   1       1225.39       1235.91        32.34 o                         
   3   1   1       3769.40       3810.58        86.47 o                         
   4   1   1        294.57        279.86        28.94 o                         
   5   1   1       2408.08       2417.22        43.48 o                         
   6   1   1        131.96        144.18        27.19 o                         
   7   1   1        805.82        799.11        28.83 o                         
   8   1   1       1296.56       1305.90        27.98 o                         
   9   1   1        750.93        770.10        24.83 o                         
  10   1   1        424.00        414.82        23.68 o                         
  11   1   1        185.74        182.68        21.71 o                         
  12   1   1        509.48        508.08        21.65 o                         
  13   1   1       1239.69       1298.48        37.97 o                         
  14   1   1        571.73        564.59        21.20 o                         
  15   1   1       1721.15       1719.66       125.00 o                         
  16   1   1        333.00        329.55        22.53 o                         
  17   1   1        274.73        273.59        21.03 o                         
  18   1   1         13.52         33.04        19.56 o                         
  19   1   1        394.37        391.03        21.20 o                         
  20   1   1        331.69        325.03        21.25 o                         
  21   1   1        104.66        113.22        20.36 o                         
  22   1   1        102.35        121.61        20.75 o                         
  23   1   1         76.13         96.03        21.70 o                         
  24   1   1        159.56        130.22        27.51 o                         
  25   1   1        129.16        151.70        20.12 o                         
  26   1   1         60.18         93.56        20.15 o                         
  27   1   1         67.91         49.09        17.65 o                         
  28   1   1         65.13         54.65        16.74 o                         
  29   1   1          4.19         19.47        16.55 o                         
  30   1   1         51.71         67.16        17.11 o                         
  31   1   1          0.88         20.60        16.55 o                         
  32   1   1         17.12         31.31        15.49 o                         
  33   1   1         25.35         25.79        15.44 o                         
  34   1   1          7.83         33.56        15.78 o                         
  35   1   1          1.89          3.52        16.12 o                         
   1   2   1      13919.07      13872.20       279.17 o                         
   2   2   1      17271.22      17450.77       327.54 o                         
   3   2   1       3363.74       3343.27        89.53 o                         
   4   2   1       1937.38       2012.89        48.02 o                         
   5   2   1       1569.85       1646.73        29.64 o                         
   6   2   1        125.83        147.90        23.22 o                         
   7   2   1        127.14        122.29        21.67 o                         
   8   2   1        911.22        930.31        23.53 o                         
   9   2   1        238.61        218.16        19.26 o                         
  10   2   1         23.67         46.09        18.09 o                         
  11   2   1        342.40        360.13        19.49 o                         
  12   2   1        256.18        261.95        18.88 o                         
  13   2   1         91.20         98.87        17.30 o                         
  14   2   1          4.19         15.53        16.68 o                         
  15   2   1         92.48         68.43        18.68 o                         
  16   2   1        351.25        371.91        19.28 o                         
  17   2   1         62.94         63.31        19.55 o                         
  18   2   1          6.36         14.01        17.82 o                         
  19   2   1        321.50        302.78        19.20 o                         
  20   2   1        140.94        176.02        22.03 o                         
  21   2   1         58.93         50.37        20.81 o                         
  22   2   1        125.55        142.88        21.25 o                         
  23   2   1        183.17        177.67        21.71 o                         
  24   2   1        662.33        660.23        23.93 o                         
  25   2   1        202.70        210.42        28.50 o                         
  26   2   1        182.70        166.92        32.75 o                         
  27   2   1        137.07        130.82        23.10 o                         
  28   2   1          6.76         12.60        20.77 o                         
  29   2   1         13.43         23.12        27.41 o                         
  30   2   1         17.92         36.35        22.57 o                         
  31   2   1         33.51         52.56        22.73 o                         
  32   2   1         16.50         43.25        22.95 o                         
  33   2   1          1.53          6.39        19.12 o                         
  34   2   1         29.64         66.45        19.33 o                         
  35   2   1          0.47         29.96        19.18 o                         
   0   3   1       2512.65       2487.18        41.63 o                         
   1   3   1        263.67        246.12        22.31 o                         
   2   3   1        563.73        547.15        23.06 o                         
   3   3   1         89.33         79.46        21.39 o                         
   4   3   1         60.15         84.38        20.82 o                         
   5   3   1         81.46         94.62        20.17 o                         
   6   3   1        543.85        551.64        19.99 o                         
   7   3   1       1361.29       1378.46        39.15 o                         
   8   3   1         18.02         21.40        16.47 o                         
   9   3   1        792.79        848.88        26.89 o                         
  10   3   1       1260.59       1291.71        21.56 o                         
  11   3   1        213.42        238.97        17.98 o                         
  12   3   1        601.80        617.55        20.94 o                         
  13   3   1        221.56        220.45        18.42 o                         
  14   3   1        511.55        520.86        18.68 o                         
  15   3   1        559.72        551.78        18.07 o                         
  16   3   1         67.93         50.29        15.81 o                         
  17   3   1        181.28        191.79        15.45 o                         
  18   3   1        152.12        137.32        16.25 o                         
  19   3   1          5.64        -11.99        18.77 o                         
  20   3   1          6.63         -3.57        18.90 o                         
  21   3   1         78.92         76.67        17.76 o                         
  22   3   1         51.45         65.65        18.41 o                         
  23   3   1         66.22         63.92        18.19 o                         
  24   3   1         18.83         27.95        21.12 o                         
  25   3   1         95.27        124.45        23.34 o                         
  26   3   1         45.39         52.45        27.81 o                         
  27   3   1         49.31         54.82        22.95 o                         
  28   3   1         20.46         19.77        21.66 o                         
  29   3   1         16.75         41.75        22.24 o                         
  30   3   1          3.76         19.21        23.73 o                         
  31   3   1         38.33         41.01        38.43 o                         
  32   3   1         27.25         57.34        22.83 o                         
  33   3   1          3.00         24.93        22.58 o                         
  34   3   1          6.89         13.35        23.62 o                         
   1   4   1        652.81        617.35        21.45 o                         
   2   4   1       1519.98       1487.52        23.42 o                         
   3   4   1       1145.85       1108.86        28.13 o                         
   4   4   1        240.53        257.91        20.05 o                         
   5   4   1        571.74        582.48        20.64 o                         
   6   4   1        238.16        247.71        19.14 o                         
   7   4   1        416.51        397.36        19.19 o                         
   8   4   1        124.25        146.50        17.92 o                         
   9   4   1        308.73        299.09        18.25 o                         
  10   4   1          6.87         -0.84        17.54 o                         
  11   4   1         38.72         58.88        17.62 o                         
  12   4   1        292.13        307.96        17.18 o                         
  13   4   1        113.10        105.62        16.54 o                         
  14   4   1        382.79        354.27        17.31 o                         
  15   4   1         15.02         15.90        14.88 o                         
  16   4   1        106.75        111.49        16.88 o                         
  17   4   1          0.07         19.25        17.17 o                         
  18   4   1         41.22         31.15        17.14 o                         
  19   4   1          2.51         -6.21        15.47 o                         
  20   4   1          6.91         20.52        15.63 o                         
  21   4   1         57.25         47.21        15.76 o                         
  22   4   1         59.82         73.69        16.24 o                         
  23   4   1         79.97         70.94        17.63 o                         
  24   4   1         30.78         34.16        18.92 o                         
  25   4   1        177.99        162.21        20.21 o                         
  26   4   1         18.51         25.69        18.82 o                         
  27   4   1         38.70         63.62        22.56 o                         
  28   4   1         37.09         37.67        23.74 o                         
  29   4   1         53.43         79.31        23.16 o                         
  30   4   1         23.52         19.90        35.98 o                         
  31   4   1         28.22         57.80        25.79 o                         
  32   4   1          0.86         -9.45        26.47 o                         
  33   4   1          4.81         11.29        24.03 o                         
   0   5   1        165.86        132.04        26.73 o                         
   1   5   1          5.55         -5.63        17.77 o                         
   2   5   1        252.16        229.89        17.17 o                         
   3   5   1         60.67         64.76        17.97 o                         
   4   5   1         17.62         31.32        18.11 o                         
   5   5   1        102.74        105.65        18.16 o                         
   6   5   1        190.72        171.52        17.78 o                         
   7   5   1         48.68         50.82        17.94 o                         
   8   5   1         26.30         34.64        17.72 o                         
   9   5   1          1.26        -14.50        17.37 o                         
  10   5   1        151.85        150.70        17.42 o                         
  11   5   1        229.70        265.06        17.79 o                         
  12   5   1          6.45         34.96        17.51 o                         
  13   5   1         36.78         54.15        16.55 o                         
  14   5   1          5.70         22.89        16.30 o                         
  15   5   1        123.72        156.34        16.27 o                         
  16   5   1        242.57        276.53        15.25 o                         
  17   5   1        400.33        385.25        18.71 o                         
  18   5   1        229.22        227.82        16.82 o                         
  19   5   1        165.41        170.52        21.87 o                         
  20   5   1        373.73        374.02        16.37 o                         
  21   5   1         69.01         57.78        15.25 o                         
  22   5   1        370.61        347.45        16.43 o                         
  23   5   1         24.11         19.45        15.74 o                         
  24   5   1         83.71         84.63        16.35 o                         
  25   5   1         42.95         35.06        18.29 o                         
  26   5   1          2.91         25.62        19.50 o                         
  27   5   1          2.68         12.00        17.69 o                         
  28   5   1         37.38         53.00        18.48 o                         
  29   5   1          3.67         15.68        18.89 o                         
  30   5   1         18.09         48.93        24.37 o                         
  31   5   1          4.36         -4.53        24.23 o                         
   1   6   1         11.77         18.44        16.43 o                         
   2   6   1         10.46         21.22        16.68 o                         
   3   6   1        120.65        154.38        19.96 o                         
   4   6   1        104.36        109.16        21.50 o                         
   5   6   1        141.33        136.49        18.28 o                         
   6   6   1          8.31         24.15        19.86 o                         
   7   6   1          7.14         42.03        17.95 o                         
   8   6   1         26.19         30.09        17.92 o                         
   9   6   1         62.98         66.86        15.95 o                         
  10   6   1          7.74         13.37        16.69 o                         
  11   6   1          0.86         -1.57        16.69 o                         
  12   6   1         22.30         26.12        16.95 o                         
  13   6   1         10.72         45.41        16.23 o                         
  14   6   1          8.95         26.69        17.84 o                         
  15   6   1         10.99         12.67        16.90 o                         
  16   6   1        297.23        311.97        17.37 o                         
  17   6   1         21.70         46.02        16.65 o                         
  18   6   1        168.28        165.03        17.82 o                         
  19   6   1         20.92         45.71        16.31 o                         
  20   6   1         40.14         54.80        15.47 o                         
  21   6   1         40.87         75.60        15.59 o                         
  22   6   1        122.30        136.49        15.72 o                         
  23   6   1        222.18        228.96        16.80 o                         
  24   6   1        112.53        124.27        16.64 o                         
  25   6   1         16.75         34.36        15.80 o                         
  26   6   1         30.35         37.34        16.95 o                         
  27   6   1         44.67         35.44        19.22 o                         
  28   6   1         44.94         32.90        18.85 o                         
  29   6   1          0.96          7.36        19.61 o                         
   0   7   1        189.82        191.69        27.28 o                         
   1   7   1         12.28         30.06        17.44 o                         
   2   7   1         30.56         62.94        17.63 o                         
   3   7   1         12.12         -3.64        17.44 o                         
   4   7   1         50.67         88.56        16.16 o                         
   5   7   1         15.47         24.67        17.29 o                         
   6   7   1         21.93         47.51        17.06 o                         
   7   7   1         98.75        126.10        16.93 o                         
   8   7   1         99.29         98.35        17.20 o                         
   9   7   1        213.73        195.70        27.47 o                         
  10   7   1         76.40         63.57        16.74 o                         
  11   7   1         31.28         36.33        16.71 o                         
  12   7   1         19.08         46.10        16.49 o                         
  13   7   1         59.82         54.46        16.68 o                         
  14   7   1         27.96         61.79        16.34 o                         
  15   7   1        107.00         92.98        16.41 o                         
  16   7   1         13.18         -3.60        15.87 o                         
  17   7   1         22.55         33.56        16.57 o                         
  18   7   1          4.64         14.13        16.19 o                         
  19   7   1         94.83         98.36        16.84 o                         
  20   7   1         31.56         65.10        16.11 o                         
  21   7   1         49.13         38.22        15.94 o                         
  22   7   1          9.93        -12.62        17.84 o                         
  23   7   1         26.59         32.36        16.89 o                         
  24   7   1         34.58         20.29        16.99 o                         
  25   7   1          3.76          8.01        16.57 o                         
  26   7   1         15.95         55.44        17.59 o                         
  27   7   1          5.38         19.57        16.61 o                         
   1   8   1         79.90         79.43        17.44 o                         
   2   8   1         46.31         61.27        17.25 o                         
   3   8   1        141.63         98.14        13.27 o                         
   4   8   1         42.99         56.53        16.99 o                         
   5   8   1         61.41         64.07        17.24 o                         
   6   8   1         25.29         34.10        15.40 o                         
   7   8   1         15.20          4.00        22.82 o                         
   8   8   1        116.93        142.89        17.91 o                         
   9   8   1          3.68         27.42        16.37 o                         
  10   8   1         44.35         88.88        16.54 o                         
  11   8   1          5.27          5.37        16.46 o                         
  12   8   1         16.60         19.12        16.41 o                         
  13   8   1         20.37         51.12        16.44 o                         
  14   8   1         19.61         37.70        20.62 o                         
  15   8   1         21.58         42.78        16.50 o                         
  16   8   1          4.91          1.32        16.24 o                         
  17   8   1          2.11          0.77        16.82 o                         
  18   8   1         25.43         26.68        20.14 o                         
  19   8   1         51.41         58.07        16.48 o                         
  20   8   1          2.25         25.42        17.02 o                         
  21   8   1         33.93         19.36        16.64 o                         
  22   8   1          7.66         18.24        16.57 o                         
  23   8   1         27.87          7.47        19.92 o                         
   0   9   1         38.06         45.05        23.83 o                         
   1   9   1         65.56         50.11        16.72 o                         
   2   9   1         15.71          7.60        15.68 o                         
   3   9   1        103.50        131.77        21.59 o                         
   4   9   1         90.50         92.21        16.54 o                         
   5   9   1        112.60        129.65        24.78 o                         
   6   9   1         81.75         92.26        17.14 o                         
   7   9   1         89.51         73.60        16.53 o                         
   8   9   1         36.86         54.40        17.55 o                         
   9   9   1         24.67         47.22        16.98 o                         
  10   9   1         30.75         12.20        17.04 o                         
  11   9   1         14.19         10.75        17.03 o                         
  12   9   1          8.47         15.39        16.94 o                         
  13   9   1          5.89         16.22        17.23 o                         
  14   9   1         25.42         10.50        16.96 o                         
  15   9   1          7.00         25.35        16.84 o                         
  16   9   1         30.67         72.40        16.79 o                         
  17   9   1         12.79         25.93        15.44 o                         
  18   9   1         30.68         29.87        17.05 o                         
  19   9   1         16.68         39.77        17.81 o                         
   1  10   1          2.46          7.26        22.32 o                         
   2  10   1          3.79         33.16        16.70 o                         
   3  10   1         20.12         50.12        16.72 o                         
   4  10   1          0.02        -10.31        30.84 o                         
   5  10   1          2.92         -9.20        16.93 o                         
   6  10   1         29.96         15.91        19.19 o                         
   7  10   1          9.79         12.19        17.06 o                         
   8  10   1         14.65          6.90        17.07 o                         
   9  10   1         13.15         19.14        17.22 o                         
  10  10   1          8.74         60.07        17.04 o                         
  11  10   1          0.57         18.19        17.42 o                         
  12  10   1         21.58         15.16        17.07 o                         
   0   0   2       2894.64       2780.85        54.89 o                         
   2   0   2        695.71        644.15        28.52 o                         
   4   0   2       1423.68       1320.56        56.56 o                         
   6   0   2        471.51        450.65        52.17 o                         
   8   0   2         57.20         55.00        46.40 o                         
  20   0   2        116.63        123.41        19.91 o                         
  22   0   2        255.38        264.42        46.65 o                         
  24   0   2        679.76        664.86        22.38 o                         
  26   0   2        724.70        725.98        23.05 o                         
  28   0   2        124.77        104.31        23.98 o                         
  30   0   2         71.01         70.49        20.61 o                         
  32   0   2          2.97         -8.38        21.90 o                         
  34   0   2         10.65         35.26        29.24 o                         
   1   1   2        628.65        615.74        18.92 o                         
   2   1   2        297.51        289.83        18.95 o                         
   3   1   2        214.13        201.38        17.55 o                         
   4   1   2         75.44         76.85        17.57 o                         
   5   1   2        515.51        540.18        20.20 o                         
   6   1   2        185.91        184.24        18.30 o                         
   7   1   2        432.79        447.72        24.09 o                         
   8   1   2        851.77        846.92        21.42 o                         
   9   1   2        573.34        585.73        22.44 o                         
  10   1   2         64.22         64.26        19.74 o                         
  11   1   2        706.52        702.35        26.31 o                         
  12   1   2         42.40         48.69        18.49 o                         
  13   1   2        413.91        442.06        20.25 o                         
  14   1   2        458.47        481.42        20.67 o                         
  15   1   2         24.63         34.63        23.80 o                         
  16   1   2        235.53        246.44        32.23 o                         
  17   1   2          0.78         -1.09        20.06 o                         
  18   1   2        151.76        139.89        20.91 o                         
  19   1   2         50.04         46.27        19.98 o                         
  20   1   2          0.71         16.48        20.05 o                         
  21   1   2         34.66         63.47        19.84 o                         
  22   1   2         94.13         89.51        27.13 o                         
  23   1   2        270.19        257.39        17.84 o                         
  24   1   2        277.61        293.00        21.65 o                         
  25   1   2        150.74        145.54        21.16 o                         
  26   1   2        116.20        125.88        21.16 o                         
  27   1   2         38.84         47.58        16.94 o                         
  28   1   2         24.89         23.02        16.54 o                         
  29   1   2         33.61         19.67        13.07 o                         
  30   1   2          8.92         11.40        14.66 o                         
  31   1   2          1.23         15.46        15.07 o                         
  32   1   2          4.77         12.22        15.28 o                         
  33   1   2         11.31         11.38        15.67 o                         
  34   1   2          8.99         10.05        17.15 o                         
   0   2   2       1209.44       1258.22        57.81 o                         
   1   2   2        231.73        190.12        17.92 o                         
   2   2   2        761.40        749.15        21.67 o                         
   3   2   2        871.85        879.51        21.99 o                         
   4   2   2        659.92        671.05        19.68 o                         
   5   2   2       1564.17       1629.66        39.38 o                         
   6   2   2        110.71        130.21        18.40 o                         
   7   2   2        234.31        247.24        18.70 o                         
   8   2   2        694.74        723.81        23.89 o                         
   9   2   2        101.48        106.94        18.41 o                         
  10   2   2        488.29        499.19        20.53 o                         
  11   2   2         16.10          1.97        17.35 o                         
  12   2   2         98.21         98.38        17.83 o                         
  13   2   2         66.32         83.79        15.30 o                         
  14   2   2         35.67         38.54        18.47 o                         
  15   2   2        160.91        171.21        19.05 o                         
  16   2   2          9.14         10.23        18.66 o                         
  17   2   2         52.80        104.01        18.09 o                         
  18   2   2         17.35         19.51        17.94 o                         
  19   2   2          8.27         -2.23        17.60 o                         
  20   2   2         84.49         70.63        18.26 o                         
  21   2   2         88.76        100.93        20.26 o                         
  22   2   2         43.05         63.47        18.49 o                         
  23   2   2        213.50        225.30        24.57 o                         
  24   2   2         73.30         63.11        21.30 o                         
  25   2   2         74.98         90.01        22.86 o                         
  26   2   2        101.31        124.77        21.55 o                         
  27   2   2         31.86         44.68        20.53 o                         
  28   2   2         27.11          1.50        33.63 o                         
  29   2   2         31.18         28.94        20.83 o                         
  30   2   2         50.84         38.82        24.76 o                         
  31   2   2          6.47         11.23        22.00 o                         
  32   2   2         11.84         29.58        22.44 o                         
  33   2   2         12.42         -7.34        18.89 o                         
   1   3   2        103.71        105.73        18.24 o                         
   2   3   2         34.47         27.15        18.06 o                         
   3   3   2        194.63        178.45        16.79 o                         
   4   3   2        769.09        785.43        20.62 o                         
   5   3   2         11.78         15.90        17.34 o                         
   6   3   2        334.84        348.86        20.82 o                         
   7   3   2        235.14        237.22        18.65 o                         
   8   3   2        252.37        256.40        19.11 o                         
   9   3   2         84.56         80.83        16.99 o                         
  10   3   2         15.30         24.16        17.79 o                         
  11   3   2        233.56        231.46        18.43 o                         
  12   3   2        231.86        240.54        17.92 o                         
  13   3   2        467.21        484.69        19.32 o                         
  14   3   2        167.37        183.84        18.36 o                         
  15   3   2        273.92        285.82        18.35 o                         
  16   3   2        108.96        108.25        17.61 o                         
  17   3   2        478.27        463.34        18.55 o                         
  18   3   2        372.31        341.73        19.25 o                         
  19   3   2        576.74        554.34        20.09 o                         
  20   3   2        260.07        245.83        18.71 o                         
  21   3   2        143.08        188.39        32.65 o                         
  22   3   2        207.70        198.19        19.00 o                         
  23   3   2         22.22         35.23        18.50 o                         
  24   3   2         26.93         31.39        15.77 o                         
  25   3   2         20.42         -4.24        21.51 o                         
  26   3   2         14.77          9.66        21.22 o                         
  27   3   2         26.66         22.76        21.52 o                         
  28   3   2          3.11         66.92        21.12 o                         
  29   3   2         14.52         41.71        22.07 o                         
  30   3   2          5.89          5.19        32.88 o                         
  31   3   2         25.00         -0.69        22.65 o                         
  32   3   2         12.46         27.62        35.23 o                         
   0   4   2       3689.68       3707.73       190.43 o                         
   1   4   2       2375.43       2310.09        46.37 o                         
   2   4   2        169.63        163.49        18.11 o                         
   3   4   2       1389.73       1276.57        20.88 o                         
   4   4   2       1013.70        996.88        28.77 o                         
   5   4   2        131.89        142.00        17.75 o                         
   6   4   2          5.62         12.13        18.12 o                         
   7   4   2         76.17         59.52        17.57 o                         
   8   4   2        118.45        122.63        18.26 o                         
   9   4   2         21.06         45.67        17.44 o                         
  10   4   2         14.50         15.04        17.72 o                         
  11   4   2         23.53          7.60        17.18 o                         
  12   4   2         24.86         45.17        17.72 o                         
  13   4   2          1.30         18.87        17.77 o                         
  14   4   2         49.10         38.46        17.20 o                         
  15   4   2         73.06         65.81        16.57 o                         
  16   4   2         74.55         78.76        15.10 o                         
  17   4   2        199.65        207.79        15.02 o                         
  18   4   2        220.44        207.37        16.68 o                         
  19   4   2         68.29         70.34        16.60 o                         
  20   4   2         13.37         17.43        15.70 o                         
  21   4   2         56.33         79.00        16.82 o                         
  22   4   2         66.61         66.89        19.07 o                         
  23   4   2         13.57          8.26        17.79 o                         
  24   4   2         37.30         50.11        18.90 o                         
  25   4   2          1.91         -8.13        18.84 o                         
  26   4   2         14.11         -3.03        19.08 o                         
  27   4   2         15.84         37.84        19.28 o                         
  28   4   2          5.63         35.65        22.15 o                         
  29   4   2          8.40         47.15        23.06 o                         
  30   4   2          4.18         28.40        22.39 o                         
  31   4   2         14.04         15.43        22.92 o                         
   1   5   2         44.48         16.48        18.14 o                         
   2   5   2        201.15        189.46        18.09 o                         
   3   5   2         82.61         90.72        18.02 o                         
   4   5   2        154.12        143.51        18.22 o                         
   5   5   2         98.02         72.06        18.76 o                         
   6   5   2        117.05        118.76        18.21 o                         
   7   5   2        141.78        132.73        15.83 o                         
   8   5   2         14.40         19.42        18.29 o                         
   9   5   2         76.38         87.69        17.91 o                         
  10   5   2          7.89         -0.42        17.06 o                         
  11   5   2        151.01        131.85        17.66 o                         
  12   5   2         36.99         52.38        17.36 o                         
  13   5   2        114.67        123.93        16.92 o                         
  14   5   2         28.01         23.70        16.03 o                         
  15   5   2        104.38        127.03        16.37 o                         
  16   5   2        182.11        174.09        16.94 o                         
  17   5   2         30.84         50.69        16.32 o                         
  18   5   2        329.00        310.33        15.63 o                         
  19   5   2         86.11         66.01        16.77 o                         
  20   5   2         69.57         74.91        16.29 o                         
  21   5   2         27.40         21.66        14.36 o                         
  22   5   2         33.59         39.41        16.34 o                         
  23   5   2         10.12         13.38        15.90 o                         
  24   5   2         13.27         16.64        18.10 o                         
  25   5   2         11.86         18.75        17.82 o                         
  26   5   2          4.02         32.80        16.55 o                         
  27   5   2          4.68          1.50        24.58 o                         
  28   5   2          1.16          8.04        16.50 o                         
  29   5   2         17.01          5.46        19.04 o                         
   0   6   2        131.26        143.43        26.04 o                         
   1   6   2        194.57        182.14        18.08 o                         
   2   6   2         21.08         11.39        17.97 o                         
   3   6   2        168.66        164.88        26.97 o                         
   4   6   2         13.26         -6.45        18.52 o                         
   5   6   2        195.12        218.14        17.78 o                         
   6   6   2         25.78         25.76        15.23 o                         
   7   6   2          3.95         -5.02        17.18 o                         
   8   6   2         43.36         54.42        17.46 o                         
   9   6   2         11.83          5.79        17.01 o                         
  10   6   2         71.37         99.92        16.78 o                         
  11   6   2          5.12         14.28        17.30 o                         
  12   6   2        130.03        139.45        18.62 o                         
  13   6   2         35.30         56.74        16.32 o                         
  14   6   2         46.25         75.25        24.08 o                         
  15   6   2         12.64          9.80        16.55 o                         
  16   6   2         70.44         64.23        15.03 o                         
  17   6   2         71.29         54.39        15.94 o                         
  18   6   2         29.31         19.30        16.53 o                         
  19   6   2         18.10         17.36        15.77 o                         
  20   6   2         25.80         23.29        17.45 o                         
  21   6   2         50.18         67.44        16.78 o                         
  22   6   2         11.80         27.79        16.70 o                         
  23   6   2          1.04         19.80        15.73 o                         
  24   6   2         24.38         24.88        17.12 o                         
  25   6   2          9.88         15.08        17.71 o                         
  26   6   2         11.44         23.24        18.92 o                         
  27   6   2         19.88          9.81        24.92 o                         
   1   7   2         72.76         78.27        17.13 o                         
   2   7   2        210.57        232.46        17.93 o                         
   3   7   2         81.85        138.64        17.91 o                         
   4   7   2        189.23        150.23        17.31 o                         
   5   7   2        176.59        138.73        15.94 o                         
   6   7   2        242.49        214.24        22.23 o                         
   7   7   2        172.40        131.55        18.12 o                         
   8   7   2        103.57        137.79        17.21 o                         
   9   7   2        101.47        122.41        17.63 o                         
  10   7   2         29.96         50.53        16.32 o                         
  11   7   2         37.37         13.07        17.14 o                         
  12   7   2          5.48         22.62        15.12 o                         
  13   7   2          2.17         30.15        15.98 o                         
  14   7   2         12.72         10.11        16.11 o                         
  15   7   2         36.10         46.96        16.78 o                         
  16   7   2          4.78         16.98        16.08 o                         
  17   7   2         19.67         31.41        16.39 o                         
  18   7   2         23.80         35.60        15.30 o                         
  19   7   2          5.69         19.09        16.29 o                         
  20   7   2         22.19         15.62        15.26 o                         
  21   7   2         21.11         33.40        18.03 o                         
  22   7   2          6.99          2.22        15.49 o                         
  23   7   2         15.93         38.45        18.09 o                         
  24   7   2          4.97         26.42        18.60 o                         
   0   8   2          3.61         28.39        23.83 o                         
   1   8   2         15.05         25.04        16.85 o                         
   2   8   2         12.94         36.11        22.51 o                         
   3   8   2          0.87         12.33        23.75 o                         
   4   8   2          9.41         26.85        16.70 o                         
   5   8   2         37.80         35.04        15.12 o                         
   6   8   2         44.62         62.23        16.69 o                         
   7   8   2         43.69         75.28        24.42 o                         
   8   8   2         26.28         27.16        18.20 o                         
   9   8   2         12.56         10.71        16.23 o                         
  10   8   2         17.36         25.05        16.34 o                         
  11   8   2         37.42         27.51        17.00 o                         
  12   8   2          5.08         10.99        17.01 o                         
  13   8   2         13.85         34.17        21.02 o                         
  14   8   2          2.28         17.53        17.11 o                         
  15   8   2          5.98         -1.59        16.78 o                         
  16   8   2          1.47         16.67        16.50 o                         
  17   8   2         13.70         19.47        24.01 o                         
  18   8   2         10.17         26.31        17.31 o                         
  19   8   2         16.49         29.36        16.88 o                         
  20   8   2         10.50          5.92        17.71 o                         
  21   8   2         36.05         42.21        18.87 o                         
   1   9   2         20.89         49.37        15.17 o                         
   2   9   2          5.01         32.45        17.06 o                         
   3   9   2         12.89         21.67        17.23 o                         
   4   9   2         25.64         28.68        20.99 o                         
   5   9   2          0.62        -15.46        24.66 o                         
   6   9   2          1.23          9.36        17.45 o                         
   7   9   2          4.30        -15.42        15.42 o                         
   8   9   2         70.73         89.41        17.25 o                         
   9   9   2         28.85         54.26        16.82 o                         
  10   9   2          5.85          9.31        16.92 o                         
  11   9   2         20.24         25.32        16.79 o                         
  12   9   2          4.75         20.56        16.59 o                         
  13   9   2         19.86         25.03        15.88 o                         
  14   9   2          1.49          7.86        17.27 o                         
  15   9   2          7.15         -0.67        18.02 o                         
   0  10   2          4.64        -18.11        26.47 o                         
   1  10   2          5.73         36.74        17.28 o                         
   2  10   2          0.06         16.41        15.39 o                         
   3  10   2         10.01        -10.12        17.30 o                         
   4  10   2         12.13         16.42        17.33 o                         
   5  10   2         18.53         18.69        18.84 o                         
   2   0   3        490.02        480.02        24.27 o                         
   4   0   3       1553.25       1554.27        29.65 o                         
   6   0   3       1659.65       1666.30        27.07 o                         
   8   0   3         33.44         58.02        20.74 o                         
  10   0   3        120.05         55.28        22.85 o                         
  12   0   3        247.20        279.11        29.47 o                         
  14   0   3          8.36         27.95        26.77 o                         
  16   0   3         40.39         33.93        18.64 o                         
  18   0   3         19.51         27.58        19.90 o                         
  20   0   3         75.30         90.57        17.20 o                         
  22   0   3        137.89        141.12        30.53 o                         
  24   0   3         58.74         16.74        21.99 o                         
  26   0   3         22.90         43.95        21.53 o                         
  28   0   3          6.35         -7.91        17.32 o                         
  30   0   3          3.96         33.57        22.78 o                         
   0   1   3         80.47         57.07        21.31 o                         
   1   1   3         25.82         22.07        14.55 o                         
   2   1   3        136.99        130.97        15.05 o                         
   3   1   3          8.42         18.84        16.74 o                         
   4   1   3         27.98         25.65        13.76 o                         
   5   1   3         86.72         77.69        14.39 o                         
   6   1   3         99.01         85.04        14.99 o                         
   7   1   3        379.10        362.87        15.94 o                         
   8   1   3          3.42         12.91        15.30 o                         
   9   1   3        149.75        178.10        16.78 o                         
  10   1   3        402.36        395.36        18.56 o                         
  11   1   3        217.69        202.37        19.82 o                         
  12   1   3        239.93        216.91        19.79 o                         
  13   1   3        135.96        151.31        20.00 o                         
  14   1   3        174.83        163.53        16.80 o                         
  15   1   3         11.67         -5.22        19.25 o                         
  16   1   3         60.48         76.45        19.36 o                         
  17   1   3        248.30        246.88        25.38 o                         
  18   1   3        429.12        422.30        25.43 o                         
  19   1   3        470.38        476.42        30.26 o                         
  20   1   3        312.66        334.04        37.65 o                         
  21   1   3        218.69        220.85        21.00 o                         
  22   1   3         18.16         28.45        22.46 o                         
  23   1   3         24.95         -3.93        16.79 o                         
  24   1   3         32.54          0.20        29.09 o                         
  25   1   3         19.55          9.58        17.06 o                         
  26   1   3         26.74         33.80        13.74 o                         
  27   1   3          6.54         23.94        15.25 o                         
  28   1   3         19.48         36.53        15.72 o                         
  29   1   3         22.60         24.87        15.63 o                         
  30   1   3         30.64         17.08        15.72 o                         
  31   1   3          0.89         19.35        16.33 o                         
   1   2   3        159.85        170.31        16.83 o                         
   2   2   3        155.13        189.92        15.75 o                         
   3   2   3        191.77        201.55        16.45 o                         
   4   2   3         58.90         59.02        16.64 o                         
   5   2   3         71.16         77.72        16.25 o                         
   6   2   3          1.46          6.30        15.70 o                         
   7   2   3         43.12         28.42        17.52 o                         
   8   2   3         59.64         64.37        17.17 o                         
   9   2   3         88.77         95.14        15.58 o                         
  10   2   3          1.10          4.45        17.65 o                         
  11   2   3         11.47          4.37        16.62 o                         
  12   2   3         52.20         16.32        19.14 o                         
  13   2   3          1.35          4.09        17.73 o                         
  14   2   3         22.98         38.91        18.35 o                         
  15   2   3         98.61        124.35        18.80 o                         
  16   2   3        271.41        254.24        19.60 o                         
  17   2   3         91.27        104.87        19.41 o                         
  18   2   3         26.47         41.59        19.59 o                         
  19   2   3        102.52        115.85        21.38 o                         
  20   2   3         43.05         69.52        20.95 o                         
  21   2   3         36.07         45.28        21.15 o                         
  22   2   3         51.22         73.48        20.57 o                         
  23   2   3         28.20         22.31        20.49 o                         
  24   2   3        104.63        105.71        17.86 o                         
  25   2   3         24.00         40.78        21.51 o                         
  26   2   3         65.07        107.93        25.45 o                         
  27   2   3        109.37        121.36        22.63 o                         
  28   2   3         83.13         88.57        22.71 o                         
  29   2   3          1.73         -6.59        22.19 o                         
  30   2   3          4.26        -19.52        23.12 o                         
   0   3   3        146.65        158.27        41.80 o                         
   1   3   3         16.16         20.46        15.93 o                         
   2   3   3          3.12         16.47        16.76 o                         
   3   3   3         35.76         37.83        16.13 o                         
   4   3   3        110.13         93.98        16.96 o                         
   5   3   3         82.70        106.58        18.07 o                         
   6   3   3         61.27         50.55        16.98 o                         
   7   3   3         64.03         83.85        18.33 o                         
   8   3   3        145.29        125.26        17.92 o                         
   9   3   3        176.63        170.79        18.71 o                         
  10   3   3         76.95         89.61        17.05 o                         
  11   3   3         42.00         56.69        17.83 o                         
  12   3   3         45.84         44.80        17.57 o                         
  13   3   3          1.14          4.54        17.48 o                         
  14   3   3         93.21        119.38        17.87 o                         
  15   3   3         22.85         40.52        18.48 o                         
  16   3   3         57.99         62.18        18.62 o                         
  17   3   3        164.78        188.60        20.23 o                         
  18   3   3         16.76          6.59        15.61 o                         
  19   3   3        257.77        230.38        19.47 o                         
  20   3   3         82.67         73.13        18.83 o                         
  21   3   3         21.15         22.76        19.08 o                         
  22   3   3         22.73         42.84        19.30 o                         
  23   3   3        102.96         94.99        20.09 o                         
  24   3   3        142.41        148.47        22.46 o                         
  25   3   3         34.01         25.48        21.95 o                         
  26   3   3          7.64          6.63        22.69 o                         
  27   3   3         12.43         27.88        18.75 o                         
  28   3   3          0.56         37.35        22.52 o                         
  29   3   3          6.81         -0.84        23.14 o                         
   1   4   3         89.60         74.58        16.32 o                         
   2   4   3         55.46         63.26        16.45 o                         
   3   4   3        226.82        196.02        18.07 o                         
   4   4   3        122.21        108.82        16.75 o                         
   5   4   3          6.56          9.12        17.00 o                         
   6   4   3        145.09        136.10        17.96 o                         
   7   4   3         89.17         76.85        15.71 o                         
   8   4   3         53.50         41.60        17.04 o                         
   9   4   3         87.56         70.31        18.09 o                         
  10   4   3          5.91         29.69        16.76 o                         
  11   4   3         44.98         64.63        15.33 o                         
  12   4   3          0.56        -12.78        17.35 o                         
  13   4   3         58.98         57.42        18.23 o                         
  14   4   3         87.81         89.59        17.79 o                         
  15   4   3         26.33         45.29        17.72 o                         
  16   4   3         26.90         32.05        18.12 o                         
  17   4   3          4.59         12.95        18.01 o                         
  18   4   3          8.78         12.89        18.29 o                         
  19   4   3         56.59         80.69        18.80 o                         
  20   4   3         32.23          2.63        18.89 o                         
  21   4   3         57.93         60.67        19.50 o                         
  22   4   3         35.67         29.95        20.24 o                         
  23   4   3          4.30         42.47        19.42 o                         
  24   4   3         29.61         31.45        19.48 o                         
  25   4   3         23.99         48.18        20.24 o                         
  26   4   3          1.29         20.62        20.01 o                         
  27   4   3         49.17         70.41        23.31 o                         
  28   4   3         44.82         16.18        36.56 o                         
   0   5   3        210.44        193.60        26.98 o                         
   1   5   3        124.82        111.84        17.23 o                         
   2   5   3        340.61        365.23        18.65 o                         
   3   5   3         21.79          8.80        19.28 o                         
   4   5   3        467.68        449.55        18.12 o                         
   5   5   3         40.72         42.13        16.63 o                         
   6   5   3        368.38        339.49        17.24 o                         
   7   5   3        373.13        327.72        18.11 o                         
   8   5   3        323.48        313.32        18.47 o                         
   9   5   3         63.92         61.32        14.66 o                         
  10   5   3          1.14         22.75        16.53 o                         
  11   5   3          9.21         17.45        17.68 o                         
  12   5   3        105.86         87.16        17.19 o                         
  13   5   3         41.40         41.56        16.83 o                         
  14   5   3         84.46         69.64        18.47 o                         
  15   5   3         45.64         61.45        17.83 o                         
  16   5   3         11.00         17.22        16.57 o                         
  17   5   3          6.19         15.20        17.34 o                         
  18   5   3          4.22          7.13        16.65 o                         
  19   5   3         17.70         43.39        20.70 o                         
  20   5   3          5.10         -0.12        15.18 o                         
  21   5   3         11.12          9.48        18.25 o                         
  22   5   3         10.43          1.36        18.60 o                         
  23   5   3          3.61        -11.28        20.11 o                         
  24   5   3         11.87         23.84        19.64 o                         
  25   5   3          3.60         -8.12        20.05 o                         
  26   5   3         18.01         24.28        18.60 o                         
   1   6   3        501.65        465.89        18.72 o                         
   2   6   3        571.84        523.33        18.66 o                         
   3   6   3        104.98        114.63        18.95 o                         
   4   6   3          7.42         20.53        18.53 o                         
   5   6   3         45.46         42.20        17.08 o                         
   6   6   3        200.24        185.83        17.89 o                         
   7   6   3         40.33         27.38        16.69 o                         
   8   6   3         38.14         43.04        17.07 o                         
   9   6   3         52.55         42.21        16.40 o                         
  10   6   3         47.41         28.10        17.32 o                         
  11   6   3          6.02         -9.50        16.70 o                         
  12   6   3          7.57          9.06        16.23 o                         
  13   6   3         11.68          2.15        15.54 o                         
  14   6   3          8.70          5.08        17.01 o                         
  15   6   3          8.38          8.83        17.10 o                         
  16   6   3          0.96         21.52        17.31 o                         
  17   6   3          6.22          1.90        17.46 o                         
  18   6   3          8.57         -8.83        17.88 o                         
  19   6   3          2.00         35.55        18.16 o                         
  20   6   3          7.49         -5.10        18.38 o                         
  21   6   3          2.33         -1.47        14.44 o                         
  22   6   3          1.03         -7.67        18.53 o                         
  23   6   3          7.76         25.25        18.67 o                         
   0   7   3         18.19         28.75        25.10 o                         
   1   7   3         27.94         63.17        16.85 o                         
   2   7   3         12.47         46.71        17.01 o                         
   3   7   3         96.27        114.62        17.13 o                         
   4   7   3         12.33          3.90        16.75 o                         
   5   7   3         48.00         39.26        19.91 o                         
   6   7   3         14.38          7.47        17.18 o                         
   7   7   3         16.11         29.04        16.74 o                         
   8   7   3         18.27         13.99        17.82 o                         
   9   7   3          3.47          7.60        16.78 o                         
  10   7   3          4.57         -6.32        16.39 o                         
  11   7   3         16.89          8.51        18.07 o                         
  12   7   3          5.26        -17.09        17.09 o                         
  13   7   3         39.27         22.33        15.48 o                         
  14   7   3         20.97         18.75        17.24 o                         
  15   7   3          9.29         23.33        15.28 o                         
  16   7   3          9.80         25.06        16.00 o                         
  17   7   3          4.96         12.81        17.27 o                         
  18   7   3         20.06         38.36        15.40 o                         
  19   7   3          1.18         35.75        17.62 o                         
  20   7   3          4.39         11.33        18.81 o                         
   1   8   3         22.90         37.45        15.45 o                         
   2   8   3         44.17         50.42        17.26 o                         
   3   8   3          4.18         23.51        19.82 o                         
   4   8   3          7.34         27.32        17.55 o                         
   5   8   3          1.14         -6.48        16.84 o                         
   6   8   3          2.57          7.21        23.32 o                         
   7   8   3          1.33          7.24        16.73 o                         
   8   8   3          7.24         26.90        17.00 o                         
   9   8   3          4.80         26.57        16.64 o                         
  10   8   3         20.60         10.26        17.76 o                         
  11   8   3         23.56          0.85        16.47 o                         
  12   8   3         11.32         10.31        16.66 o                         
  13   8   3          2.33          8.85        17.84 o                         
  14   8   3          1.67         -4.04        17.24 o                         
  15   8   3          4.66         -0.87        17.38 o                         
   0   9   3          3.23         22.44        24.47 o                         
   1   9   3          3.11         20.39        17.31 o                         
   2   9   3          6.33         28.90        18.06 o                         
   3   9   3          8.53         33.13        17.16 o                         
   4   9   3          0.70          8.02        17.96 o                         
   5   9   3          0.42         10.92        17.26 o                         
   6   9   3          7.56         37.37        17.47 o                         
   7   9   3          0.59         -9.55        17.56 o                         
   0   0   4         51.12         57.28        21.42 o                         
   2   0   4         91.22        111.11        14.84 o                         
   4   0   4         23.15          4.74        14.67 o                         
   6   0   4          8.13         43.15        15.57 o                         
   8   0   4         62.64         83.96        16.49 o                         
  10   0   4         20.82         25.14        16.70 o                         
  12   0   4         15.16         43.00        15.88 o                         
  14   0   4        102.85        120.09        21.07 o                         
  16   0   4         86.40         67.80        30.58 o                         
  18   0   4         86.30         84.57        20.85 o                         
  20   0   4         17.38         31.59        21.59 o                         
  22   0   4         36.25          7.57        17.55 o                         
  24   0   4         58.94         74.76        26.88 o                         
  26   0   4         27.40         11.79        22.88 o                         
   1   1   4         71.21         80.39        12.16 o                         
   2   1   4         10.02         23.80        12.71 o                         
   3   1   4         14.16         18.66        12.08 o                         
   4   1   4          8.99          5.25        12.65 o                         
   5   1   4         72.18         85.51        13.50 o                         
   6   1   4         41.92         41.77        12.48 o                         
   7   1   4         49.77         58.87        13.63 o                         
   8   1   4         64.14         82.39        13.66 o                         
   9   1   4         16.06         17.24        13.19 o                         
  10   1   4         69.33         68.19        13.88 o                         
  11   1   4          5.85         -1.67        13.28 o                         
  12   1   4          5.61         11.95        14.54 o                         
  13   1   4         15.25         22.55        13.42 o                         
  14   1   4         38.69         36.17        16.91 o                         
  15   1   4         70.19         68.24        16.96 o                         
  16   1   4        131.60        135.53        17.35 o                         
  17   1   4        285.63        317.66        18.63 o                         
  18   1   4         96.50        117.17        14.82 o                         
  19   1   4        200.07        225.27        28.75 o                         
  20   1   4         30.40         51.17        17.36 o                         
  21   1   4        178.24        167.29        15.79 o                         
  22   1   4         31.85         24.11        15.19 o                         
  23   1   4         36.63         55.57        15.52 o                         
  24   1   4          5.99         17.42        15.45 o                         
  25   1   4          1.93         -1.34        15.99 o                         
  26   1   4          5.60          3.33        14.38 o                         
   0   2   4          8.56         25.49        20.84 o                         
   1   2   4         30.07         43.20        16.35 o                         
   2   2   4        274.38        243.84        17.87 o                         
   3   2   4        184.74        216.82        18.06 o                         
   4   2   4        135.45        185.73        17.44 o                         
   5   2   4         36.47         66.69        14.69 o                         
   6   2   4         89.57        114.84        14.90 o                         
   7   2   4        119.11        128.81        15.56 o                         
   8   2   4         43.31         40.42        15.75 o                         
   9   2   4         11.17         12.14        15.60 o                         
  10   2   4         28.17          7.72        16.21 o                         
  11   2   4         57.27         66.05        16.99 o                         
  12   2   4          9.02         18.58        17.64 o                         
  13   2   4          1.68          4.74        19.32 o                         
  14   2   4          7.56         13.63        23.11 o                         
  15   2   4         12.76         29.12        19.75 o                         
  16   2   4         28.67         40.48        19.89 o                         
  17   2   4         17.96         15.31        20.76 o                         
  18   2   4         42.38         44.11        21.62 o                         
  19   2   4         25.90         48.92        18.12 o                         
  20   2   4         13.03         18.53        21.72 o                         
  21   2   4          7.74         48.74        21.65 o                         
  22   2   4         31.54         36.29        21.95 o                         
  23   2   4         26.47         29.12        21.78 o                         
  24   2   4         13.31         19.26        22.77 o                         
  25   2   4          3.31          8.68        23.13 o                         
   1   3   4         46.13         55.52        16.27 o                         
   2   3   4         68.96         82.75        16.37 o                         
   3   3   4         93.98        113.26        15.85 o                         
   4   3   4        125.49        149.85        16.64 o                         
   5   3   4        390.39        357.86        18.32 o                         
   6   3   4        297.94        278.55        18.20 o                         
   7   3   4        145.23        179.25        19.04 o                         
   8   3   4         66.21         54.18        17.65 o                         
   9   3   4        216.73        220.83        17.99 o                         
  10   3   4         74.42         57.45        15.21 o                         
  11   3   4         59.61         58.27        16.60 o                         
  12   3   4         65.43         50.54        16.81 o                         
  13   3   4         35.60         34.83        17.78 o                         
  14   3   4          5.58         22.57        18.66 o                         
  15   3   4          3.93         10.08        19.21 o                         
  16   3   4         25.98         28.25        19.47 o                         
  17   3   4          7.05         24.80        19.98 o                         
  18   3   4         35.41         46.04        20.37 o                         
  19   3   4          7.80          0.18        20.82 o                         
  20   3   4          0.79         -6.80        20.54 o                         
  21   3   4          3.02         22.78        26.69 o                         
  22   3   4          3.27          3.22        22.11 o                         
  23   3   4         14.15          2.56        22.84 o                         
  24   3   4          2.98         41.26        23.65 o                         
   0   4   4          5.07         24.53        22.13 o                         
   1   4   4          6.41         22.97        15.94 o                         
   2   4   4          2.05         -1.19        15.40 o                         
   3   4   4         47.18         35.01        15.79 o                         
   4   4   4         43.93         40.96        17.55 o                         
   5   4   4        105.10        105.53        16.64 o                         
   6   4   4         65.60         65.91        17.18 o                         
   7   4   4         83.44         61.40        16.72 o                         
   8   4   4         25.29         49.41        16.53 o                         
   9   4   4         38.97         51.62        17.37 o                         
  10   4   4         15.79         20.69        17.27 o                         
  11   4   4         36.06         55.60        17.37 o                         
  12   4   4         24.49         22.49        17.93 o                         
  13   4   4          1.12          2.24        17.77 o                         
  14   4   4          1.71         25.66        17.73 o                         
  15   4   4         10.26         30.83        18.88 o                         
  16   4   4          1.63        -10.72        20.13 o                         
  17   4   4          1.72         22.59        20.71 o                         
  18   4   4          5.61         21.45        20.06 o                         
  19   4   4          3.70         18.97        20.21 o                         
  20   4   4          3.02          8.56        20.62 o                         
  21   4   4          1.22          1.36        20.69 o                         
  22   4   4          5.19        -12.05        21.06 o                         
   1   5   4          3.08         18.08        20.00 o                         
   2   5   4          8.85         29.04        18.01 o                         
   3   5   4          4.53         -3.14        16.37 o                         
   4   5   4         50.05         49.52        16.44 o                         
   5   5   4          5.36         11.32        16.78 o                         
   6   5   4          1.32         34.32        18.29 o                         
   7   5   4         26.18         26.28        17.63 o                         
   8   5   4          6.94         45.13        18.00 o                         
   9   5   4          3.80         16.49        16.63 o                         
  10   5   4         13.01         22.35        17.20 o                         
  11   5   4          4.71          5.42        16.92 o                         
  12   5   4         50.54         52.94        17.25 o                         
  13   5   4          8.55         24.25        17.73 o                         
  14   5   4          2.68         21.39        18.39 o                         
  15   5   4          3.08          9.91        15.19 o                         
  16   5   4         20.91         13.90        19.33 o                         
  17   5   4          0.78          1.30        16.54 o                         
  18   5   4          0.48         46.15        20.24 o                         
  19   5   4          4.74         15.01        21.32 o                         
  20   5   4          2.37         23.64        17.89 o                         
   0   6   4         17.57         25.89        37.88 o                         
   1   6   4         17.57         22.38        16.76 o                         
   2   6   4          0.14         -2.81        18.66 o                         
   3   6   4          7.85         14.31        16.48 o                         
   4   6   4          5.03          0.77        17.36 o                         
   5   6   4         14.11         33.01        17.53 o                         
   6   6   4          8.39         -7.96        16.97 o                         
   7   6   4          1.13         -5.67        16.63 o                         
   8   6   4         11.09         10.15        17.55 o                         
   9   6   4         19.95         18.57        17.04 o                         
  10   6   4          3.28         16.96        17.05 o                         
  11   6   4         21.58         19.07        17.27 o                         
  12   6   4          0.75         15.95        18.24 o                         
  13   6   4         22.85         23.93        17.58 o                         
  14   6   4          3.61         13.81        18.05 o                         
  15   6   4          0.38         21.47        19.77 o                         
  16   6   4          5.79         19.56        18.25 o                         
   1   7   4          8.35         24.97        18.03 o                         
   2   7   4          0.89         18.12        17.89 o                         
   3   7   4         16.20         11.68        19.67 o                         
   4   7   4         39.75         35.00        17.77 o                         
   5   7   4          8.43         23.71        16.86 o                         
   6   7   4         18.83         20.05        18.40 o                         
   7   7   4         12.68          1.49        22.09 o                         
   8   7   4          5.87         -8.88        19.10 o                         
   9   7   4          8.32         10.98        17.25 o                         
  10   7   4          9.30         20.75        15.51 o                         
  11   7   4         10.93        -14.06        18.16 o                         
   2   0   5         59.43         67.52        15.98 o                         
   4   0   5        183.36        180.08        16.33 o                         
   6   0   5        100.96         95.69        17.04 o                         
   8   0   5         56.26         53.98        18.38 o                         
  10   0   5          5.06          9.51        19.02 o                         
  12   0   5          8.18         41.87        19.36 o                         
  14   0   5         20.70         33.72        21.14 o                         
  16   0   5          2.83          2.86        21.93 o                         
  18   0   5         25.60         31.81        22.46 o                         
   0   1   5         51.38         53.49        19.57 o                         
   1   1   5         11.92         38.00        13.49 o                         
   2   1   5         18.49         25.11        12.04 o                         
   3   1   5         32.65         29.29        12.03 o                         
   4   1   5         41.09         51.51        13.10 o                         
   5   1   5        153.52        153.63        13.24 o                         
   6   1   5         49.03         52.26        13.15 o                         
   7   1   5        220.98        242.02        13.97 o                         
   8   1   5         36.25         36.42        13.96 o                         
   9   1   5         72.14         78.35        14.23 o                         
  10   1   5         19.20         20.17        14.20 o                         
  11   1   5         16.62         20.21        14.37 o                         
  12   1   5          0.26         27.34        16.21 o                         
  13   1   5         24.29         29.29        15.03 o                         
  14   1   5          3.79        -14.91        14.91 o                         
  15   1   5          3.10         10.23        15.31 o                         
  16   1   5         15.79         34.71        13.81 o                         
  17   1   5         14.45         21.21        15.73 o                         
  18   1   5          0.19         -0.33        16.40 o                         
   1   2   5          7.26         14.88        13.40 o                         
   2   2   5          0.76         22.33        14.19 o                         
   3   2   5         27.65         19.96        13.18 o                         
   4   2   5         41.77         50.04        13.96 o                         
   5   2   5          1.63          7.83        13.64 o                         
   6   2   5         22.44         33.26        14.49 o                         
   7   2   5         37.51         31.15        14.62 o                         
   8   2   5          2.64         12.28        14.07 o                         
   9   2   5         17.45         13.03        14.99 o                         
  10   2   5         63.68         33.72        15.05 o                         
  11   2   5         11.57         20.50        15.89 o                         
  12   2   5          0.08         -2.70        15.33 o                         
  13   2   5         32.06         51.19        16.68 o                         
  14   2   5          3.54          3.75        16.62 o                         
  15   2   5         13.15         11.50        17.26 o                         
  16   2   5         16.92         31.48        18.28 o                         
  17   2   5          5.67         19.40        18.56 o                         
   0   3   5         40.53         44.58        24.36 o                         
   1   3   5          5.85          1.74        16.42 o                         
   2   3   5          6.13         28.33        16.56 o                         
   3   3   5          3.63          5.80        16.56 o                         
   4   3   5          0.75         24.06        16.18 o                         
   5   3   5          6.36          5.48        15.52 o                         
   6   3   5         22.01         30.86        16.13 o                         
   7   3   5          4.02          1.89        16.24 o                         
   8   3   5          0.37          9.32        16.84 o                         
   9   3   5          4.76         -6.41        17.25 o                         
  10   3   5          2.03          2.23        17.47 o                         
  11   3   5         12.34         31.22        17.59 o                         
  12   3   5         16.74         42.78        19.03 o                         
  13   3   5          8.93          8.64        19.77 o                         
  14   3   5          8.11          1.15        20.54 o                         
  15   3   5         29.32          3.28        20.92 o                         
   1   4   5         12.53         36.44        17.97 o                         
   2   4   5         33.69         46.74        17.98 o                         
   3   4   5         19.83         23.26        17.18 o                         
   4   4   5          7.08         28.12        18.59 o                         
   5   4   5          5.57         19.23        17.45 o                         
   6   4   5         26.49         40.70        17.27 o                         
   7   4   5         24.77         28.92        17.76 o                         
   8   4   5          2.25         21.38        18.35 o                         
   9   4   5         35.25         11.60        17.31 o                         
  10   4   5          3.90         15.98        17.48 o                         
  11   4   5          3.89         -4.74        18.08 o                         
  12   4   5          7.43         23.59        18.38 o                         
   0   5   5         16.92         30.38        26.14 o                         
   1   5   5          0.43         -5.65        17.00 o                         
   2   5   5         13.93         28.32        17.22 o                         
   3   5   5          5.10         15.26        17.07 o                         
   4   5   5          0.30         -0.17        18.12 o                         
   5   5   5          4.52         -8.55        17.95 o                         
   6   5   5         20.64         38.55        18.17 o                         
   7   5   5          5.22         -1.01        19.10 o                         
                                                                                
